# Supplementary material for: A systems biology approach to understand the pathophysiological mechanisms of cardiac pathological hypertrophy associated with rosiglitazone
Source: BMC Med Genomics. 2014 Jun 17;7:35. doi: 10.1186/1755-8794-7-35 (PMC4072889; doi:10.1186/1755-8794-7-35)
Supplement: Additional file 1: Table S1 — Differentially expressed genes in HF+Rosi treated group relative to HF-group. [file 1755-8794-7-35-S1.xlsx]

## Sheet: HF+Rosi vs HF
probeID	geneSymbol	geneName	logFC	P.Value
ILMN_2733708	Rbp7	retinol binding protein 7, cellular	3.67006	6.41776e-16
ILMN_2980663	Aqp1	aquaporin 1	-3.13099	1.53707e-11
ILMN_2589640	Ednrb	endothelin receptor type B	1.81375	3.41327e-11
ILMN_2793817	Cldn15	claudin 15	2.10721	3.57034e-11
ILMN_2917471	Ednrb	endothelin receptor type B	1.85292	1.11421e-10
ILMN_2965903	Hdc	histidine decarboxylase	2.09159	1.57414e-10
ILMN_1235908	Fabp5	fatty acid binding protein 5, epidermal	1.98638	2.99651e-10
ILMN_2980661	Aqp1	aquaporin 1	-3.21125	3.65695e-10
ILMN_2756486	Aqp1	aquaporin 1	-3.16181	4.26218e-10
ILMN_2426853	Ubd	ubiquitin D	2.30607	1.35101e-09
ILMN_2759365	Angptl4	angiopoietin-like 4	2.68763	1.49329e-09
ILMN_2735184	Col18a1	collagen, type XVIII, alpha 1	1.47283	1.59177e-09
ILMN_2643495	Fez1	fasciculation and elongation protein zeta 1 (zygin I)	1.39162	1.7077e-09
ILMN_2629112	Acer2	alkaline ceramidase 2	1.3427	1.25893e-08
ILMN_1213056	Fez1	fasciculation and elongation protein zeta 1 (zygin I)	1.15556	1.26909e-08
ILMN_2655795	Car4	carbonic anhydrase 4	1.56956	1.82405e-08
ILMN_1254953	Aqp7	aquaporin 7	1.05631	2.61314e-08
ILMN_2736783	Kctd12	potassium channel tetramerisation domain containing 12	1.52943	3.1262e-08
ILMN_2674906	Cldn15	claudin 15	1.48912	3.47383e-08
ILMN_2857957	Mgll	monoglyceride lipase	1.04343	4.64804e-08
ILMN_1223330	Aqp7	aquaporin 7	1.2238	5.74596e-08
ILMN_2592925	Mgll	monoglyceride lipase	1.03762	1.34487e-07
ILMN_2900462	Atp2a3	ATPase, Ca++ transporting, ubiquitous	1.09013	1.55158e-07
ILMN_2894211	8430408G22Rik	RIKEN cDNA 8430408G22 gene	1.75459	1.68031e-07
ILMN_2807016	Tspan7	tetraspanin 7	-0.91177	1.7127e-07
ILMN_1217969	Gpihbp1	GPI-anchored HDL-binding protein 1	1.11214	2.51825e-07
ILMN_2940642	St6galnac2	ST6 (alpha-N-acetyl-neuraminyl-2,3-beta-galactosyl-1,3)-N-acetylgalactosaminide alpha-2,6-sialyltransferase 2	1.07587	4.18638e-07
ILMN_2754435	Ldb2	LIM domain binding 2	0.965342	5.38601e-07
ILMN_2619707	Slco2b1	solute carrier organic anion transporter family, member 2b1	1.00335	6.17704e-07
ILMN_2590917	Aim1	absent in melanoma 1	1.04071	7.36037e-07
ILMN_1243876	Casp8	caspase 8	0.824888	7.61074e-07
ILMN_1224540	Eltd1	EGF, latrophilin seven transmembrane domain containing 1	1.08274	7.77594e-07
ILMN_2700408	Mgll	monoglyceride lipase	1.09092	8.21023e-07
ILMN_2687661	Mfng	MFNG O-fucosylpeptide 3-beta-N-acetylglucosaminyltransferase	0.761762	1.12541e-06
ILMN_1250417	Adcy4	adenylate cyclase 4	0.852045	1.35065e-06
ILMN_3130719	Sybu	syntabulin (syntaxin-interacting)	-0.715195	1.41592e-06
ILMN_2652757	Elovl5	ELOVL family member 5, elongation of long chain fatty acids (yeast)	0.788691	1.58749e-06
ILMN_2790496	Cyp4b1	cytochrome P450, family 4, subfamily b, polypeptide 1	1.27139	1.68879e-06
ILMN_2956092	Rassf4	Ras association (RalGDS/AF-6) domain family member 4	0.848176	1.82605e-06
ILMN_2686244	Rassf4	Ras association (RalGDS/AF-6) domain family member 4	0.896778	2.46737e-06
ILMN_2452102	Ucp3	uncoupling protein 3 (mitochondrial, proton carrier)	-1.16342	2.68095e-06
ILMN_1230019	Uba7	ubiquitin-like modifier activating enzyme 7	0.937594	2.90925e-06
ILMN_2790373	Snn	stannin	0.821519	2.94081e-06
ILMN_2784019	Ggta1	glycoprotein galactosyltransferase alpha 1, 3	0.717786	3.21012e-06
ILMN_2943165	Aqp7	aquaporin 7	1.06412	3.32613e-06
ILMN_2470646	NA	NA	0.876021	3.89919e-06
ILMN_2643883	Brip1	BRCA1 interacting protein C-terminal helicase 1	1.22991	4.4496e-06
ILMN_2959291	Upp1	uridine phosphorylase 1	1.23058	4.4807e-06
ILMN_1221594	Pparg	peroxisome proliferator activated receptor gamma	0.84725	4.66751e-06
ILMN_2716968	C1qtnf9	C1q and tumor necrosis factor related protein 9	-0.913761	4.7399e-06
ILMN_1231030	Tcf15	transcription factor 15	-1.12021	5.86876e-06
ILMN_2688236	Atp2a3	ATPase, Ca++ transporting, ubiquitous	1.0415	5.93889e-06
ILMN_1233132	Ucp3	uncoupling protein 3 (mitochondrial, proton carrier)	-0.984526	6.45036e-06
ILMN_1230765	Tpst1	protein-tyrosine sulfotransferase 1	0.73976	6.47835e-06
ILMN_2802311	Gm1673	predicted gene 1673	1.17647	6.50521e-06
ILMN_3160771	Cd200	CD200 antigen	-0.80849	6.77169e-06
ILMN_3139875	Acot1	acyl-CoA thioesterase 1	-1.29213	7.64937e-06
ILMN_2717788	Vwa3a	von Willebrand factor A domain containing 3A	1.07554	7.70861e-06
ILMN_2624622	Akap12	A kinase (PRKA) anchor protein (gravin) 12	0.8211	7.91968e-06
ILMN_2751527	Srgn	serglycin	0.666125	1.04767e-05
ILMN_2688416	Cd300lg	CD300 antigen like family member G	0.992168	1.05348e-05
ILMN_2834777	Irf1	interferon regulatory factor 1	0.682875	1.05498e-05
ILMN_1246056	Gngt2	guanine nucleotide binding protein (G protein), gamma transducing activity polypeptide 2	0.676844	1.0595e-05
ILMN_3136561	Sparc	secreted acidic cysteine rich glycoprotein	0.661519	1.13313e-05
ILMN_1222246	Plin2	perilipin 2	0.728249	1.29174e-05
ILMN_3127391	Npr3	natriuretic peptide receptor 3	0.875994	1.29715e-05
ILMN_2868480	Ear4	eosinophil-associated, ribonuclease A family, member 4	1.08101	1.3329e-05
ILMN_1226157	Pik3r3	phosphatidylinositol 3 kinase, regulatory subunit, polypeptide 3 (p55)	0.699952	1.35175e-05
ILMN_2612325	4931406C07Rik	RIKEN cDNA 4931406C07 gene	0.984776	1.40728e-05
ILMN_1241293	Cldn5	claudin 5	1.57279	1.46649e-05
ILMN_2761720	NA	NA	0.739292	1.50159e-05
ILMN_2759079	Ppap2a	phosphatidic acid phosphatase type 2A	0.75094	1.52321e-05
ILMN_2898506	Ldoc1	leucine zipper, down-regulated in cancer 1	0.821134	1.5836e-05
ILMN_1224754	Ckb	creatine kinase, brain	0.816071	1.76693e-05
ILMN_2631514	BC017612	cDNA sequence BC017612	-0.717517	1.9137e-05
ILMN_1227993	Vav3	vav 3 oncogene	0.595348	1.92058e-05
ILMN_2792601	Lpar6	lysophosphatidic acid receptor 6	1.11688	1.98303e-05
ILMN_2825446	Sdcbp2	syndecan binding protein (syntenin) 2	1.05616	2.08076e-05
ILMN_2918499	Abcb1b	ATP-binding cassette, sub-family B (MDR/TAP), member 1B	-0.618107	2.10369e-05
ILMN_1238310	Gm1673	predicted gene 1673	0.84408	2.11831e-05
ILMN_2698443	Efnb1	ephrin B1	0.870453	2.18143e-05
ILMN_2618408	Icam2	intercellular adhesion molecule 2	0.675908	2.35558e-05
ILMN_3097868	Casp8	caspase 8	0.862875	2.39936e-05
ILMN_2850077	Adh1	alcohol dehydrogenase 1 (class I)	-1.11094	2.53778e-05
ILMN_1221060	Pparg	peroxisome proliferator activated receptor gamma	0.722274	2.95012e-05
ILMN_3150724	Ppfibp1	PTPRF interacting protein, binding protein 1 (liprin beta 1)	0.702526	3.34642e-05
ILMN_2747986	Sox17	SRY-box containing gene 17	0.817395	3.51478e-05
ILMN_2593774	1190002H23Rik	RIKEN cDNA 1190002H23 gene	0.527011	3.72469e-05
ILMN_1213615	Gpr182	G protein-coupled receptor 182	0.920191	3.98313e-05
ILMN_2634905	Fbp2	fructose bisphosphatase 2	-0.775662	4.1456e-05
ILMN_2984828	Ly6e	lymphocyte antigen 6 complex, locus E	0.603758	4.17068e-05
ILMN_1258830	Ppap2a	phosphatidic acid phosphatase type 2A	0.584467	4.69308e-05
ILMN_1235857	Ear10	eosinophil-associated, ribonuclease A family, member 10	0.828706	4.78652e-05
ILMN_2748850	Aplnr	apelin receptor	-0.747628	4.84961e-05
ILMN_2902228	Coro2b	coronin, actin binding protein, 2B	0.598567	4.98036e-05
ILMN_1258526	Lgals3bp	lectin, galactoside-binding, soluble, 3 binding protein	0.594023	5.33865e-05
ILMN_3122383	Otud7b	OTU domain containing 7B	-0.71377	5.36926e-05
ILMN_1240471	Retsat	retinol saturase (all trans retinol 13,14 reductase)	-0.618522	5.70859e-05
ILMN_1255385	Chst1	carbohydrate (keratan sulfate Gal-6) sulfotransferase 1	0.759737	5.79264e-05
ILMN_1230599	Adam23	a disintegrin and metallopeptidase domain 23	0.713193	5.91142e-05
ILMN_2645321	Sox18	SRY-box containing gene 18	0.922519	5.91187e-05
ILMN_1221750	Mycl1	v-myc myelocytomatosis viral oncogene homolog 1, lung carcinoma derived (avian)	0.907673	5.95674e-05
ILMN_3097131	Timeless	timeless homolog (Drosophila)	-0.653795	6.03061e-05
ILMN_2596611	Clic1	chloride intracellular channel 1	0.663816	6.15091e-05
ILMN_3105343	Adarb1	adenosine deaminase, RNA-specific, B1	0.609486	6.38394e-05
ILMN_2784446	Sox17	SRY-box containing gene 17	0.777495	6.72637e-05
ILMN_2705166	St6gal1	beta galactoside alpha 2,6 sialyltransferase 1	0.514507	7.33702e-05
ILMN_3062267	Acot1	acyl-CoA thioesterase 1	-1.15207	7.36375e-05
ILMN_2642723	Klra10	killer cell lectin-like receptor subfamily A, member 10	-0.925779	7.40135e-05
ILMN_1231138	E2f1	E2F transcription factor 1	0.660282	7.73759e-05
ILMN_2959293	Upp1	uridine phosphorylase 1	0.773924	7.80493e-05
ILMN_2611295	Dusp26	dual specificity phosphatase 26 (putative)	1.00606	7.81235e-05
ILMN_1218151	Adcy4	adenylate cyclase 4	0.777129	8.31493e-05
ILMN_1232396	Ear2	eosinophil-associated, ribonuclease A family, member 2	0.859175	8.68817e-05
ILMN_2663585	Jdp2	Jun dimerization protein 2	0.865079	8.96275e-05
ILMN_2963483	Kank3	KN motif and ankyrin repeat domains 3	0.673925	9.12968e-05
ILMN_2722732	Srgn	serglycin	0.848182	9.6332e-05
ILMN_3140913	Tbc1d2	TBC1 domain family, member 2	0.773845	9.91906e-05
ILMN_1255960	Spc25	SPC25, NDC80 kinetochore complex component, homolog (S. cerevisiae)	0.56442	0.000100899
ILMN_2645662	Tmem86a	transmembrane protein 86A	0.579755	0.000102637
ILMN_2686327	Gas6	growth arrest specific 6	-0.460111	0.000104642
ILMN_2613306	Efhd1	EF hand domain containing 1	0.681492	0.000106639
ILMN_2784230	St8sia4	ST8 alpha-N-acetyl-neuraminide alpha-2,8-sialyltransferase 4	-0.631882	0.000109172
ILMN_1257574	Esm1	endothelial cell-specific molecule 1	0.988478	0.000115056
ILMN_1244926	Ushbp1	Usher syndrome 1C binding protein 1	0.638108	0.000123591
ILMN_3160750	AA467197	expressed sequence AA467197	1.20623	0.000124681
ILMN_2645448	Armcx1	armadillo repeat containing, X-linked 1	0.631232	0.000126854
ILMN_1222991	Ppap2a	phosphatidic acid phosphatase type 2A	0.797524	0.000139078
ILMN_1215862	Cxcl9	chemokine (C-X-C motif) ligand 9	1.4872	0.000147699
ILMN_2594502	Gtf2a1l	general transcription factor IIA, 1-like	-0.764162	0.000148485
ILMN_2613908	Alox12	arachidonate 12-lipoxygenase	0.727719	0.000157079
ILMN_2749650	Epor	erythropoietin receptor	0.529919	0.000158855
ILMN_1225835	Mfap5	microfibrillar associated protein 5	0.651102	0.000176412
ILMN_2690596	Hey1	hairy/enhancer-of-split related with YRPW motif 1	0.561347	0.000180674
ILMN_1216322	Hmgcs2	3-hydroxy-3-methylglutaryl-Coenzyme A synthase 2	-1.38327	0.00019051
ILMN_3112526	Ldb2	LIM domain binding 2	0.754768	0.00020125
ILMN_1232231	Calr3	calreticulin 3	-0.577588	0.000203058
ILMN_2619200	Ahsp	alpha hemoglobin stabilizing protein	1.08762	0.000205602
ILMN_2601026	Tacc2	transforming, acidic coiled-coil containing protein 2	-0.666651	0.000237599
ILMN_2965854	Olfr1396	olfactory receptor 1396	0.774532	0.000239191
ILMN_2959292	Upp1	uridine phosphorylase 1	0.910229	0.000241619
ILMN_3066763	Arl4a	ADP-ribosylation factor-like 4A	0.467417	0.000243672
ILMN_2594066	Rep15	RAB15 effector protein	0.621865	0.000246216
ILMN_2980177	Fhod1	formin homology 2 domain containing 1	0.607361	0.000257625
ILMN_2634147	Dazl	deleted in azoospermia-like	0.571763	0.000263337
ILMN_2956095	Rassf4	Ras association (RalGDS/AF-6) domain family member 4	0.898433	0.000265649
ILMN_1245622	Cldn15	claudin 15	0.79211	0.000266023
ILMN_1260372	X99384	cDNA sequence X99384	-0.61387	0.00027707
ILMN_1259851	Kcna5	potassium voltage-gated channel, shaker-related subfamily, member 5	-0.752482	0.000280729
ILMN_1259322	Pdk4	pyruvate dehydrogenase kinase, isoenzyme 4	-0.974958	0.000286201
ILMN_2643977	Acat1	acetyl-Coenzyme A acetyltransferase 1	-0.622095	0.000293326
ILMN_2770723	Ncapg2	non-SMC condensin II complex, subunit G2	0.853045	0.000294041
ILMN_2748222	Tesc	tescalcin	-0.667654	0.000294137
ILMN_2769680	Retsat	retinol saturase (all trans retinol 13,14 reductase)	-0.723998	0.000295413
ILMN_2672190	Id1	inhibitor of DNA binding 1	0.455401	0.000309618
ILMN_2657175	Anxa2	annexin A2	0.526163	0.000315053
ILMN_2510383	Tnfrsf25	tumor necrosis factor receptor superfamily, member 25	0.627272	0.000321079
ILMN_2746132	Fnbp1l	formin binding protein 1-like	0.432565	0.000329951
ILMN_2868482	Nadk	NAD kinase	0.406807	0.000355939
ILMN_1218617	Skiv2l2	superkiller viralicidic activity 2-like 2 (S. cerevisiae)	-0.598816	0.000356241
ILMN_1244991	Fbxo21	F-box protein 21	-0.505177	0.000357489
ILMN_2826916	Ptpre	protein tyrosine phosphatase, receptor type, E	0.693953	0.00036617
ILMN_2679037	NA	NA	0.632425	0.000368029
ILMN_3157568	Bcl2l11	BCL2-like 11 (apoptosis facilitator)	-0.499771	0.000372362
ILMN_2914744	Hn1	hematological and neurological expressed sequence 1	0.501248	0.000376956
ILMN_2604834	Oog3	oogenesin 3	-0.857388	0.000380655
ILMN_1214498	Cyp2d22	cytochrome P450, family 2, subfamily d, polypeptide 22	-0.512465	0.000386261
ILMN_1213954	Sgk1	serum/glucocorticoid regulated kinase 1	0.691174	0.000387467
ILMN_2730351	Zdhhc20	zinc finger, DHHC domain containing 20	-0.784299	0.0003921
ILMN_2834764	Lpar4	lysophosphatidic acid receptor 4	0.658161	0.000393005
ILMN_2815024	Fut8	fucosyltransferase 8	0.469351	0.00039356
ILMN_2837396	Zfp69	zinc finger protein 69	0.624123	0.000394022
ILMN_2804444	Pcdh17	protocadherin 17	0.608227	0.000399412
ILMN_1240868	Rftn1	raftlin lipid raft linker 1	-0.501836	0.000408528
ILMN_2942011	Robo4	roundabout homolog 4 (Drosophila)	0.478952	0.000422723
ILMN_2696026	Npr2	natriuretic peptide receptor 2	0.397112	0.000424992
ILMN_2595842	Def6	differentially expressed in FDCP 6	0.765027	0.000437487
ILMN_2441335	Abcg1	ATP-binding cassette, sub-family G (WHITE), member 1	0.640092	0.000439473
ILMN_2690122	Slc27a1	solute carrier family 27 (fatty acid transporter), member 1	-0.610839	0.000440989
ILMN_2908133	Gja5	gap junction protein, alpha 5	-0.548083	0.000444238
ILMN_1228629	Zfp704	zinc finger protein 704	-0.655894	0.000450795
ILMN_2646166	Ndrg1	N-myc downstream regulated gene 1	0.470001	0.000452666
ILMN_1248002	Arhgap18	Rho GTPase activating protein 18	0.58354	0.000455128
ILMN_2814865	Qpct	glutaminyl-peptide cyclotransferase (glutaminyl cyclase)	0.627125	0.000456411
ILMN_2790097	Rhoc	ras homolog gene family, member C	0.47474	0.000475434
ILMN_2704823	Acaa2	acetyl-Coenzyme A acyltransferase 2 (mitochondrial 3-oxoacyl-Coenzyme A thiolase)	-0.50933	0.000476806
ILMN_2740217	Rasip1	Ras interacting protein 1	0.468556	0.000482511
ILMN_2757125	Prc1	protein regulator of cytokinesis 1	0.859839	0.000488362
ILMN_2607215	Plin5	perilipin 5	-0.516566	0.000514999
ILMN_2731550	Pnkd	paroxysmal nonkinesiogenic dyskinesia	-0.463181	0.000527547
ILMN_2814005	Nid1	nidogen 1	0.460418	0.000534247
ILMN_2649275	Leap2	liver-expressed antimicrobial peptide 2	-0.716761	0.000545266
ILMN_3162084	Ccdc108	coiled-coil domain containing 108	-0.569823	0.000545883
ILMN_2717765	Ednrb	endothelin receptor type B	0.720919	0.000555021
ILMN_1257015	Slc26a10	solute carrier family 26, member 10	-0.524476	0.000564922
ILMN_2997494	Lox	lysyl oxidase	0.667231	0.000566662
ILMN_3059326	Sparc	secreted acidic cysteine rich glycoprotein	0.670356	0.000568372
ILMN_2862338	Trim40	tripartite motif-containing 40	0.626497	0.000572809
ILMN_2788984	Acaa2	acetyl-Coenzyme A acyltransferase 2 (mitochondrial 3-oxoacyl-Coenzyme A thiolase)	-0.471825	0.000584387
ILMN_2745889	Acot2	acyl-CoA thioesterase 2	-0.786368	0.000590086
ILMN_2900151	Olfr123	olfactory receptor 123	0.530168	0.000636628
ILMN_1248740	Sema3f	sema domain, immunoglobulin domain (Ig), short basic domain, secreted, (semaphorin) 3F	0.622619	0.000637806
ILMN_3060333	Vamp1	vesicle-associated membrane protein 1	-0.541191	0.00064764
ILMN_2656422	BC028528	cDNA sequence BC028528	-0.393816	0.000668482
ILMN_2668171	Clcn6	chloride channel 6	-0.751133	0.000709659
ILMN_2740852	F2r	coagulation factor II (thrombin) receptor	0.438227	0.00072345
ILMN_2737523	F2rl3	coagulation factor II (thrombin) receptor-like 3	-0.564264	0.00072932
ILMN_2649333	Rps6kl1	ribosomal protein S6 kinase-like 1	-0.659643	0.000748728
ILMN_2814847	Scn4a	sodium channel, voltage-gated, type IV, alpha	-0.554669	0.000765725
ILMN_2721709	Mphosph8	M-phase phosphoprotein 8	-0.57039	0.00081782
ILMN_1251109	Slc25a45	solute carrier family 25, member 45	0.463939	0.000822774
ILMN_1253348	Arl6ip1	ADP-ribosylation factor-like 6 interacting protein 1	0.42765	0.000828476
ILMN_1237886	Enc1	ectodermal-neural cortex 1	0.544918	0.000843343
ILMN_1257666	Tspan14	tetraspanin 14	0.364535	0.000851683
ILMN_1252919	Lman2	lectin, mannose-binding 2	-0.475313	0.000875416
ILMN_2728431	Cdc42ep4	CDC42 effector protein (Rho GTPase binding) 4	0.561911	0.00087796
ILMN_2653765	Nusap1	nucleolar and spindle associated protein 1	0.760423	0.000899872
ILMN_2750904	Cep97	centrosomal protein 97	0.53918	0.000901725
ILMN_3160292	Akr1c19	aldo-keto reductase family 1, member C19	-0.898884	0.0009079
ILMN_2667447	Hdlbp	high density lipoprotein (HDL) binding protein	-0.500841	0.00092046
ILMN_1250195	Ndrg1	N-myc downstream regulated gene 1	0.529488	0.000931425
ILMN_1257698	Ccdc18	coiled-coil domain containing 18	-0.491322	0.000951846
ILMN_2765524	Swap70	SWA-70 protein	0.44358	0.00095229
ILMN_2684145	Sdcbp2	syndecan binding protein (syntenin) 2	0.728634	0.000953803
ILMN_2593523	Lce1f	late cornified envelope 1F	-0.432457	0.000955787
ILMN_3160770	Cd200	CD200 antigen	-0.693551	0.000960462
ILMN_3158565	Plin5	perilipin 5	-0.427267	0.000960653
ILMN_1222352	Olfr275	olfactory receptor 275	-0.743009	0.000962395
ILMN_2640008	Myh6	myosin, heavy polypeptide 6, cardiac muscle, alpha	-0.38187	0.000964169
ILMN_2722678	Grcc10	gene rich cluster, C10 gene	-0.487481	0.000972357
ILMN_2759619	Kctd12b	potassium channel tetramerisation domain containing 12b	0.573555	0.000980803
ILMN_2615431	Tril	TLR4 interactor with leucine-rich repeats	0.551545	0.000988436
ILMN_3149944	Cklf	chemokine-like factor	0.530644	0.000999337
ILMN_2698239	D15Ertd621e	DNA segment, Chr 15, ERATO Doi 621, expressed	0.389698	0.00100662
ILMN_1232209	Nampt	nicotinamide phosphoribosyltransferase	-0.463028	0.00100874
ILMN_1231457	Leprel4	leprecan-like 4	-0.575666	0.00103051
ILMN_2810937	Slc25a42	solute carrier family 25, member 42	-0.62281	0.00105715
ILMN_1244707	Olfr1396	olfactory receptor 1396	0.808923	0.00110705
ILMN_2704826	Acaa2	acetyl-Coenzyme A acyltransferase 2 (mitochondrial 3-oxoacyl-Coenzyme A thiolase)	-0.457309	0.00110813
ILMN_1236611	Mark1	MAP/microtubule affinity-regulating kinase 1	-0.480083	0.00113987
ILMN_2726837	Nppb	natriuretic peptide type B	1.14193	0.00120784
ILMN_3133748	NA	NA	-0.475405	0.00124351
ILMN_1225528	Trib3	tribbles homolog 3 (Drosophila)	-0.529515	0.0012514
ILMN_1229343	Mboat2	membrane bound O-acyltransferase domain containing 2	-0.447023	0.00128672
ILMN_2656657	Rbm7	RNA binding motif protein 7	-0.668663	0.00129148
ILMN_2909275	Slc46a1	solute carrier family 46, member 1	-0.464954	0.00132699
ILMN_1232962	Stag2	stromal antigen 2	0.453186	0.00134767
ILMN_2642913	Emp1	epithelial membrane protein 1	0.586648	0.00139832
ILMN_2661005	1110018G07Rik	RIKEN cDNA 1110018G07 gene	-0.381408	0.00142399
ILMN_2730329	Hist1h2ah	histone cluster 1, H2ah	0.75047	0.00143656
ILMN_1226688	Ephx2	epoxide hydrolase 2, cytoplasmic	-0.45109	0.00145092
ILMN_3158341	Usp6nl	USP6 N-terminal like	0.548174	0.00145782
ILMN_2775655	Akap1	A kinase (PRKA) anchor protein 1	-0.474048	0.00147995
ILMN_1214150	Gng2	guanine nucleotide binding protein (G protein), gamma 2	0.667729	0.00150984
ILMN_2705294	St8sia2	ST8 alpha-N-acetyl-neuraminide alpha-2,8-sialyltransferase 2	-0.666032	0.00158304
ILMN_2698334	4930486L24Rik	RIKEN cDNA 4930486L24 gene	0.542544	0.00158707
ILMN_2772986	Obox5	oocyte specific homeobox 5	0.658289	0.00160368
ILMN_1244756	Mdp1	magnesium-dependent phosphatase 1	0.5571	0.00162651
ILMN_2724910	Dstyk	dual serine/threonine and tyrosine protein kinase	-0.755228	0.00163636
ILMN_3084906	Gm16367	predicted gene 16367	-0.507645	0.00163908
ILMN_3150922	Foxo6	forkhead box O6	-0.389098	0.00167036
ILMN_1223317	Lgals3	lectin, galactose binding, soluble 3	0.716222	0.00167725
ILMN_2720537	Olfr1083-ps	olfactory receptor 1083, pseudogene	0.496165	0.00167792
ILMN_2883063	Adcy2	adenylate cyclase 2	-0.39402	0.0016865
ILMN_1228785	Brd4	bromodomain containing 4	0.576556	0.00168991
ILMN_1227675	Slc4a1	solute carrier family 4 (anion exchanger), member 1	1.15091	0.00169003
ILMN_1253337	Rnase11	ribonuclease, RNase A family, 11 (non-active)	0.637172	0.00169793
ILMN_2589785	NA	NA	0.505978	0.00170544
ILMN_2675268	Agpat9	1-acylglycerol-3-phosphate O-acyltransferase 9	-0.442319	0.00170897
ILMN_1246173	Msx1	homeobox, msh-like 1	-0.54118	0.00171621
ILMN_1223315	Scarb1	scavenger receptor class B, member 1	0.60567	0.0017182
ILMN_1224855	NA	NA	0.415975	0.00172833
ILMN_1231492	Itga6	integrin alpha 6	0.480403	0.00174945
ILMN_2651722	Klri2	killer cell lectin-like receptor family I member 2	-0.621761	0.00175812
ILMN_1232404	Zadh2	zinc binding alcohol dehydrogenase, domain containing 2	-0.331895	0.00177069
ILMN_1222147	Nek5	NIMA (never in mitosis gene a)-related expressed kinase 5	0.584722	0.00177959
ILMN_1239577	Pcdhb13	protocadherin beta 13	-0.520377	0.00178839
ILMN_2711788	Olfr1033	olfactory receptor 1033	0.517252	0.00178972
ILMN_2495475	Vav3	vav 3 oncogene	0.766118	0.00179126
ILMN_2740494	Ppcs	phosphopantothenoylcysteine synthetase	-0.4532	0.00179982
ILMN_3066673	Gm14325	predicted gene 14325	0.408801	0.00179983
ILMN_2679456	Crat	carnitine acetyltransferase	-0.459956	0.00181441
ILMN_2599782	Irf1	interferon regulatory factor 1	0.458266	0.00181573
ILMN_2929896	Pbk	PDZ binding kinase	0.784959	0.00183396
ILMN_2610678	Rgs3	regulator of G-protein signaling 3	0.600309	0.0018506
ILMN_2632276	Sumf1	sulfatase modifying factor 1	0.580403	0.00186286
ILMN_2717190	Nkapl	NFKB activating protein-like	0.46599	0.00187583
ILMN_2727273	Swap70	SWA-70 protein	0.411889	0.00188574
ILMN_1258501	Adh1	alcohol dehydrogenase 1 (class I)	-0.921297	0.00189602
ILMN_3137432	Golga2	golgi autoantigen, golgin subfamily a, 2	-0.529628	0.0019181
ILMN_2694275	Lxn	latexin	0.429907	0.0019388
ILMN_2814127	Ear12	eosinophil-associated, ribonuclease A family, member 12	0.693941	0.0019417
ILMN_1249691	Mlycd	malonyl-CoA decarboxylase	-0.442421	0.00194634
ILMN_1227666	Cpt1b	carnitine palmitoyltransferase 1b, muscle	-0.350229	0.0019512
ILMN_2755021	Chkb	choline kinase beta	-0.525987	0.00195783
ILMN_1223933	Ush1g	Usher syndrome 1G homolog (human)	-0.471551	0.00200902
ILMN_2594779	Larp6	La ribonucleoprotein domain family, member 6	-0.423742	0.00203278
ILMN_3043669	Sla	src-like adaptor	-0.514621	0.00203593
ILMN_2803249	Inmt	indolethylamine N-methyltransferase	-0.794107	0.00205637
ILMN_1256219	NA	NA	0.421341	0.00205739
ILMN_2847004	Adcy4	adenylate cyclase 4	0.46864	0.00206389
ILMN_1254995	Usp6nl	USP6 N-terminal like	0.547835	0.00212657
ILMN_2741066	Usp44	ubiquitin specific peptidase 44	-0.53975	0.00214396
ILMN_3112334	Pitpnm3	PITPNM family member 3	-0.520508	0.00214609
ILMN_2595673	Olfr968	olfactory receptor 968	-0.640489	0.00215782
ILMN_1236030	Esr2	estrogen receptor 2 (beta)	-0.666589	0.00216491
ILMN_2614304	Pola2	polymerase (DNA directed), alpha 2	0.561329	0.00216762
ILMN_1254307	1810011O10Rik	RIKEN cDNA 1810011O10 gene	0.458734	0.00218677
ILMN_2909150	Ctgf	connective tissue growth factor	0.904395	0.00219441
ILMN_2739544	Stc2	stanniocalcin 2	-0.364684	0.0022345
ILMN_1255543	Tex13a	testis expressed 13A	0.565192	0.00223801
ILMN_1212794	H13	histocompatibility 13	-0.445304	0.00225779
ILMN_2987207	Zfp382	zinc finger protein 382	-0.485012	0.00227946
ILMN_2707207	Hhatl	hedgehog acyltransferase-like	-0.390501	0.00228572
ILMN_2594736	Krt6b	keratin 6B	-0.698823	0.00230777
ILMN_2733356	Endod1	endonuclease domain containing 1	0.491277	0.00232072
ILMN_3009110	Olfr985	olfactory receptor 985	0.593325	0.00233066
ILMN_2810882	Ppic	peptidylprolyl isomerase C	0.361039	0.00234923
ILMN_2609074	Olfr1495	olfactory receptor 1495	-0.4699	0.00235067
ILMN_2877787	Pdia5	protein disulfide isomerase associated 5	0.528032	0.00238674
ILMN_2880529	Uck2	uridine-cytidine kinase 2	0.576916	0.00239012
ILMN_2746123	Lrrc39	leucine rich repeat containing 39	-0.343065	0.0024245
ILMN_2943027	Gm11733	predicted gene 11733	-0.38511	0.0024312
ILMN_2671195	St8sia4	ST8 alpha-N-acetyl-neuraminide alpha-2,8-sialyltransferase 4	-0.543429	0.00245607
ILMN_2716185	Lsr	lipolysis stimulated lipoprotein receptor	-0.510221	0.00250596
ILMN_2635631	Sema3f	sema domain, immunoglobulin domain (Ig), short basic domain, secreted, (semaphorin) 3F	0.614403	0.00251413
ILMN_2850233	Elf3	E74-like factor 3	0.512017	0.00253579
ILMN_2481389	Zfp326	zinc finger protein 326	-0.563957	0.00256589
ILMN_2756275	NA	NA	0.645482	0.0025663
ILMN_2727503	Igfbp3	insulin-like growth factor binding protein 3	-0.601538	0.00260241
ILMN_2971177	NA	NA	0.470582	0.00260803
ILMN_2925711	Dusp6	dual specificity phosphatase 6	0.551879	0.00262135
ILMN_1223135	Olfr8	olfactory receptor 8	-0.851588	0.00262251
ILMN_2848273	Mansc1	MANSC domain containing 1	0.430977	0.00265457
ILMN_2757031	AY761184	cDNA sequence AY761184	-0.397856	0.00265989
ILMN_2857947	Trim36	tripartite motif-containing 36	0.449412	0.00266016
ILMN_1242595	Mypop	Myb-related transcription factor, partner of profilin	-0.43579	0.00269816
ILMN_2732438	Chrna6	cholinergic receptor, nicotinic, alpha polypeptide 6	0.529418	0.00271055
ILMN_2737982	Dapk1	death associated protein kinase 1	-0.438979	0.00272687
ILMN_3020321	NA	NA	0.642898	0.00274986
ILMN_3139103	Adam15	a disintegrin and metallopeptidase domain 15 (metargidin)	0.431634	0.00276352
ILMN_2703392	LOC100047937	10-formyltetrahydrofolate dehydrogenase-like	-0.515221	0.0027738
ILMN_2454204	Tnfrsf22	tumor necrosis factor receptor superfamily, member 22	0.538928	0.00279692
ILMN_1222111	Col15a1	collagen, type XV, alpha 1	-0.504137	0.00283957
ILMN_2655240	Olfr146	olfactory receptor 146	-0.509799	0.00286399
ILMN_2755578	Nnat	neuronatin	-0.983984	0.00286453
ILMN_3121784	Fam53b	family with sequence similarity 53, member B	0.580007	0.00287699
ILMN_2836246	Ccdc137	coiled-coil domain containing 137	0.375069	0.00293245
ILMN_2605201	Klhl30	kelch-like 30 (Drosophila)	-0.342193	0.00295342
ILMN_2704822	Acaa2	acetyl-Coenzyme A acyltransferase 2 (mitochondrial 3-oxoacyl-Coenzyme A thiolase)	-0.393461	0.00295735
ILMN_1220697	Notch4	Notch gene homolog 4 (Drosophila)	0.419847	0.00296331
ILMN_2944011	NA	NA	0.638667	0.00297254
ILMN_2943057	Arl5c	ADP-ribosylation factor-like 5C	0.441753	0.00297282
ILMN_2705217	Bmp6	bone morphogenetic protein 6	-0.61091	0.00297651
ILMN_1244797	Dlgap5	discs, large (Drosophila) homolog-associated protein 5	0.57136	0.00298162
ILMN_2925225	Sema3g	sema domain, immunoglobulin domain (Ig), short basic domain, secreted, (semaphorin) 3G	0.876215	0.00298754
ILMN_1217309	Tax1bp3	Tax1 (human T-cell leukemia virus type I) binding protein 3	0.356525	0.00301693
ILMN_2744374	Sbsn	suprabasin	0.43984	0.00302915
ILMN_3160249	Olfr1029	olfactory receptor 1029	0.807377	0.00303086
ILMN_2835287	Snrk	SNF related kinase	0.425923	0.00310627
ILMN_3136867	Taf1d	TATA box binding protein (Tbp)-associated factor, RNA polymerase I, D	0.443572	0.00311261
ILMN_1258942	Lynx1	Ly6/neurotoxin 1	-0.348263	0.00316809
ILMN_2898319	Aldh1l2	aldehyde dehydrogenase 1 family, member L2	-0.486954	0.00318413
ILMN_1247141	Lrrc4c	leucine rich repeat containing 4C	-0.652515	0.00318486
ILMN_2428388	Wdr76	WD repeat domain 76	0.417127	0.00318704
ILMN_2709279	Tmem180	transmembrane protein 180	0.472868	0.0032217
ILMN_3049961	Syne1	synaptic nuclear envelope 1	-0.561003	0.00322331
ILMN_1221564	Ltbp1	latent transforming growth factor beta binding protein 1	-0.359011	0.00322465
ILMN_2925947	Abat	4-aminobutyrate aminotransferase	0.456753	0.00326504
ILMN_1229630	Trim30a	tripartite motif-containing 30A	0.600825	0.00330716
ILMN_2664224	Ephx1	epoxide hydrolase 1, microsomal	0.400639	0.00336961
ILMN_1232888	4930549C01Rik	RIKEN cDNA 4930549C01 gene	-0.49722	0.00337251
ILMN_2604494	Podxl	podocalyxin-like	-0.485257	0.00342762
ILMN_2717176	Rgl1	ral guanine nucleotide dissociation stimulator,-like 1	0.35184	0.00344003
ILMN_2906165	Mpzl2	myelin protein zero-like 2	-0.654057	0.00344369
ILMN_2672443	Hoxa10	homeobox A10	0.405366	0.00346162
ILMN_2595597	Anln	anillin, actin binding protein	0.805149	0.00350074
ILMN_2745985	Abcc10	ATP-binding cassette, sub-family C (CFTR/MRP), member 10	-0.666308	0.0035217
ILMN_2623591	Apbb1	amyloid beta (A4) precursor protein-binding, family B, member 1	-0.460939	0.0035284
ILMN_3146196	Akap1	A kinase (PRKA) anchor protein 1	-0.37	0.00355088
ILMN_2642969	NA	NA	0.480604	0.00355399
ILMN_1218582	Mapk9	mitogen-activated protein kinase 9	-0.368029	0.00358601
ILMN_2744317	Foxd4	forkhead box D4	0.49787	0.00360454
ILMN_2864416	Rtp3	receptor transporter protein 3	0.54104	0.00364916
ILMN_1242013	Uck2	uridine-cytidine kinase 2	0.481552	0.00365372
ILMN_1237868	Cd24a	CD24a antigen	0.569411	0.00365811
ILMN_3161601	Snca	synuclein, alpha	0.749279	0.00366482
ILMN_2885532	Cpt2	carnitine palmitoyltransferase 2	-0.416529	0.00366972
ILMN_2628647	Ddc	dopa decarboxylase	0.534384	0.00370685
ILMN_2771339	Crat	carnitine acetyltransferase	-0.395866	0.00372794
ILMN_2866185	Btg1	B-cell translocation gene 1, anti-proliferative	0.334227	0.00373166
ILMN_2688225	Adcy7	adenylate cyclase 7	0.461494	0.0037447
ILMN_2705460	Ntrk2	neurotrophic tyrosine kinase, receptor, type 2	-0.70418	0.00379566
ILMN_1220398	Armcx2	armadillo repeat containing, X-linked 2	0.363349	0.00386344
ILMN_3087828	Rtkn2	rhotekin 2	0.549819	0.0038651
ILMN_2945358	Csta	cystatin A	-0.599257	0.00388122
ILMN_3041053	Esr2	estrogen receptor 2 (beta)	0.512759	0.00388832
ILMN_2980044	Asah2	N-acylsphingosine amidohydrolase 2	0.336754	0.00389203
ILMN_2809571	Tmem136	transmembrane protein 136	0.365286	0.00389551
ILMN_2626235	Lgals4	lectin, galactose binding, soluble 4	-0.732789	0.00390386
ILMN_1226639	NA	NA	0.371654	0.00395726
ILMN_1247040	Slc6a2	solute carrier family 6 (neurotransmitter transporter, noradrenalin), member 2	-0.550108	0.0039659
ILMN_2837802	BC028528	cDNA sequence BC028528	-0.324183	0.00397985
ILMN_2977558	Dapk2	death-associated protein kinase 2	0.533086	0.00403655
ILMN_2746283	Mrvi1	MRV integration site 1	-0.342535	0.004046
ILMN_2687005	Ifna14	interferon, alpha 14	-0.455359	0.00406711
ILMN_2681156	BC016579	cDNA sequence, BC016579	-0.488416	0.00407088
ILMN_3137899	NA	NA	0.430597	0.00408443
ILMN_2689274	Dync1h1	dynein cytoplasmic 1 heavy chain 1	-0.35336	0.00408717
ILMN_2842877	Pja1	praja1, RING-H2 motif containing	0.324204	0.00409147
ILMN_1258953	Sema6d	sema domain, transmembrane domain (TM), and cytoplasmic domain, (semaphorin) 6D	-0.780163	0.00411666
ILMN_3097156	AU040320	expressed sequence AU040320	-0.53518	0.00412536
ILMN_2827607	Afmid	arylformamidase	-0.377699	0.00413749
ILMN_3052781	Slc25a34	solute carrier family 25, member 34	-0.429091	0.00417251
ILMN_2682845	Lnpep	leucyl/cystinyl aminopeptidase	0.478312	0.0041792
ILMN_2659160	Hdac5	histone deacetylase 5	-0.456473	0.00419109
ILMN_2976129	Tinagl1	tubulointerstitial nephritis antigen-like 1	0.540046	0.00419247
ILMN_2792268	Tirap	toll-interleukin 1 receptor (TIR) domain-containing adaptor protein	-0.374562	0.00419785
ILMN_3048058	Cxxc4	CXXC finger 4	0.40905	0.00419827
ILMN_1259180	Rcan1	regulator of calcineurin 1	1.64772	0.00422888
ILMN_2622217	Myh11	myosin, heavy polypeptide 11, smooth muscle	-0.673813	0.00423308
ILMN_2600004	Plk4	polo-like kinase 4 (Drosophila)	0.927006	0.0042347
ILMN_2709240	Cpt1b	carnitine palmitoyltransferase 1b, muscle	-0.420889	0.0042526
ILMN_2699466	Pla2g12b	phospholipase A2, group XIIB	-0.800531	0.00425797
ILMN_1227208	Iars	isoleucine-tRNA synthetase	0.539387	0.004258
ILMN_3151510	Sertad2	SERTA domain containing 2	-0.355091	0.00427188
ILMN_1216871	Lcp1	lymphocyte cytosolic protein 1	0.371153	0.00431464
ILMN_2993109	Ddit4	DNA-damage-inducible transcript 4	0.682934	0.00434881
ILMN_1237003	Slu7	SLU7 splicing factor homolog (S. cerevisiae)	-0.330336	0.00435109
ILMN_1230145	Acvr2b	activin receptor IIB	-0.436994	0.00441408
ILMN_2756855	Plxnc1	plexin C1	0.486745	0.0044184
ILMN_2834294	Tmem229b	transmembrane protein 229B	0.419841	0.00445259
ILMN_3126697	Skil	SKI-like	0.329478	0.00447005
ILMN_3001313	Trpc3	transient receptor potential cation channel, subfamily C, member 3	-0.368819	0.00448148
ILMN_2816660	Chic1	cysteine-rich hydrophobic domain 1	-0.394867	0.00449717
ILMN_2665238	Grm1	glutamate receptor, metabotropic 1	-0.393578	0.00451029
ILMN_2910596	Pold4	polymerase (DNA-directed), delta 4	0.324798	0.00454045
ILMN_2762326	Kif22	kinesin family member 22	0.488383	0.00458609
ILMN_3064339	Ccdc27	coiled-coil domain containing 27	0.726411	0.0045989
ILMN_2865335	Krt80	keratin 80	-0.496322	0.00460869
ILMN_2793946	Csnk1g3	casein kinase 1, gamma 3	0.312701	0.00462178
ILMN_2749471	Fut8	fucosyltransferase 8	0.433301	0.00462694
ILMN_2752524	Paqr9	progestin and adipoQ receptor family member IX	-0.440754	0.00464577
ILMN_2734252	Heph	hephaestin	0.411596	0.00465942
ILMN_2888342	Thoc3	THO complex 3	0.47583	0.00466654
ILMN_3004949	Fam55d	family with sequence similarity 55, member D	-0.399858	0.00467342
ILMN_1225233	Cd177	CD177 antigen	0.427771	0.00467465
ILMN_2639018	Cav2	caveolin 2	0.450742	0.00468261
ILMN_2734797	Telo2	TEL2, telomere maintenance 2, homolog (S. cerevisiae)	0.44545	0.00470561
ILMN_2654624	NA	NA	0.861646	0.00472248
ILMN_1253752	Bbs2	Bardet-Biedl syndrome 2 (human)	-0.357849	0.00473276
ILMN_2647484	Prkd1	protein kinase D1	0.423597	0.00475534
ILMN_2868838	Vwa2	von Willebrand factor A domain containing 2	-0.458661	0.00476362
ILMN_1246285	Shisa2	shisa homolog 2 (Xenopus laevis)	0.344072	0.00476884
ILMN_2901626	Tnfrsf21	tumor necrosis factor receptor superfamily, member 21	-0.425611	0.0047825
ILMN_1259562	Dnmt3a	DNA methyltransferase 3A	-1.00204	0.00484366
ILMN_2643915	Etv1	ets variant gene 1	-0.329866	0.00486387
ILMN_1217040	1300001I01Rik	RIKEN cDNA 1300001I01 gene	-0.403936	0.00486665
ILMN_2654554	Fgl2	fibrinogen-like protein 2	0.57061	0.00487813
ILMN_2646640	1700019D03Rik	RIKEN cDNA 1700019D03 gene	-0.349466	0.00488463
ILMN_1248367	Abat	4-aminobutyrate aminotransferase	0.51969	0.00495483
ILMN_2828492	Plk1s1	polo-like kinase 1 substrate 1	-0.441411	0.00507943
ILMN_2980371	Ces1c	carboxylesterase 1C	-0.48244	0.00519149
ILMN_2740176	NA	NA	-0.405792	0.00519845
ILMN_1235499	Pros1	protein S (alpha)	0.359572	0.00520039
ILMN_2677560	Mcfd2	multiple coagulation factor deficiency 2	-0.421533	0.00520247
ILMN_2926265	NA	NA	0.465297	0.00523567
ILMN_1230457	Cd99l2	CD99 antigen-like 2	-0.33029	0.00525373
ILMN_2603898	Clec4b1	C-type lectin domain family 4, member b1	0.516017	0.00525496
ILMN_2984802	Cntnap5a	contactin associated protein-like 5A	0.520641	0.00525551
ILMN_2748928	Gsdmd	gasdermin D	0.373678	0.0052564
ILMN_2607964	Aqp7	aquaporin 7	0.520538	0.00526
ILMN_2675254	2410091C18Rik	RIKEN cDNA 2410091C18 gene	0.781033	0.00526994
ILMN_1218934	Rdm1	RAD52 motif 1	-0.306828	0.00527495
ILMN_1258218	NA	NA	-0.568729	0.00530654
ILMN_2983631	Timm8a2	translocase of inner mitochondrial membrane 8 homolog a2 (yeast)	-0.575995	0.00531481
ILMN_1236328	Tnp1	transition protein 1	-0.488999	0.0053208
ILMN_1218164	Usp45	ubiquitin specific petidase 45	0.467669	0.00537466
ILMN_3136638	Snca	synuclein, alpha	0.825234	0.00538684
ILMN_1248537	Dusp6	dual specificity phosphatase 6	0.533364	0.00541621
ILMN_1217773	Tlx3	T-cell leukemia, homeobox 3	-0.521546	0.00542558
ILMN_2621346	Keap1	kelch-like ECH-associated protein 1	-0.315522	0.00547363
ILMN_1240987	Scrn1	secernin 1	-0.594033	0.00548565
ILMN_2763194	Fam3b	family with sequence similarity 3, member B	0.726218	0.00549216
ILMN_1250192	Rhox6	reproductive homeobox 6	-0.751567	0.00550469
ILMN_2627895	Etfb	electron transferring flavoprotein, beta polypeptide	-0.488097	0.00550504
ILMN_2861879	Edar	ectodysplasin-A receptor	-0.539021	0.00551865
ILMN_2785857	Tex24	testis expressed gene 24	0.513328	0.00552969
ILMN_2725595	NA	NA	-0.472982	0.0055394
ILMN_2867899	Cdc20	cell division cycle 20 homolog (S. cerevisiae)	0.420786	0.00555787
ILMN_2683986	Macrod1	MACRO domain containing 1	-0.384017	0.00556399
ILMN_1239507	Mrpl15	mitochondrial ribosomal protein L15	0.356287	0.00558868
ILMN_2827072	Slc13a4	solute carrier family 13 (sodium/sulfate symporters), member 4	0.381378	0.00559751
ILMN_3058014	Pknox2	Pbx/knotted 1 homeobox 2	0.489653	0.00560038
ILMN_2903364	Swap70	SWA-70 protein	0.347117	0.00560077
ILMN_2876124	Loh12cr1	loss of heterozygosity, 12, chromosomal region 1 homolog (human)	-0.43918	0.00563111
ILMN_2630340	Letm2	leucine zipper-EF-hand containing transmembrane protein 2	0.747807	0.00564237
ILMN_2710698	Fgf21	fibroblast growth factor 21	-0.545716	0.00564511
ILMN_2633492	Chek2	CHK2 checkpoint homolog (S. pombe)	-0.431081	0.00565061
ILMN_2746086	Tax1bp3	Tax1 (human T-cell leukemia virus type I) binding protein 3	0.318055	0.00566253
ILMN_1219155	Jak3	Janus kinase 3	0.375454	0.00567966
ILMN_2929300	Atrx	alpha thalassemia/mental retardation syndrome X-linked homolog (human)	0.448767	0.00573523
ILMN_2705499	Tacc1	transforming, acidic coiled-coil containing protein 1	-0.644571	0.00578034
ILMN_2827780	D14Ertd668e	DNA segment, Chr 14, ERATO Doi 668, expressed	0.366278	0.00580283
ILMN_1258136	Ccdc88a	coiled coil domain containing 88A	0.342395	0.00581368
ILMN_2878267	Tbc1d16	TBC1 domain family, member 16	-0.610998	0.00581882
ILMN_2932787	BC006779	cDNA sequence BC006779	0.436975	0.00581907
ILMN_1242359	Mtap7d3	MAP7 domain containing 3	0.457867	0.00586554
ILMN_2641136	4933434I20Rik	RIKEN cDNA 4933434I20 gene	0.496108	0.00588879
ILMN_2721809	Mapk14	mitogen-activated protein kinase 14	-0.426164	0.00589928
ILMN_2772077	Bok	BCL2-related ovarian killer protein	0.369321	0.00592102
ILMN_2701701	Sh3gl2	SH3-domain GRB2-like 2	0.452372	0.00592201
ILMN_2905866	Cited2	Cbp/p300-interacting transactivator, with Glu/Asp-rich carboxy-terminal domain, 2	-0.493623	0.0059299
ILMN_2658980	Dab1	disabled homolog 1 (Drosophila)	-0.407319	0.00593048
ILMN_2712635	Nab1	Ngfi-A binding protein 1	-0.345157	0.00596091
ILMN_1214719	Laptm4b	lysosomal-associated protein transmembrane 4B	-0.743866	0.00596343
ILMN_2634728	Bbs9	Bardet-Biedl syndrome 9 (human)	0.402567	0.0059712
ILMN_3061070	Slc25a20	solute carrier family 25 (mitochondrial carnitine/acylcarnitine translocase), member 20	-0.414196	0.00603608
ILMN_3138499	Slc25a20	solute carrier family 25 (mitochondrial carnitine/acylcarnitine translocase), member 20	-0.290463	0.00604739
ILMN_1251021	NA	NA	-0.593915	0.00605785
ILMN_3096175	Tyw1	tRNA-yW synthesizing protein 1 homolog (S. cerevisiae)	-0.411528	0.00606336
ILMN_2804685	Defb1	defensin beta 1	-0.620141	0.00609293
ILMN_2694917	Sap30	sin3 associated polypeptide	0.342378	0.00610103
ILMN_2993314	Clec4n	C-type lectin domain family 4, member n	0.473442	0.00610818
ILMN_3161114	Clec4a4	C-type lectin domain family 4, member a4	-0.516455	0.00613243
ILMN_2944188	Olfr1116-ps	olfactory receptor 1116, pseudogene	-0.532336	0.00613522
ILMN_2888375	6230427J02Rik	RIKEN cDNA 6230427J02 gene	0.43443	0.00614074
ILMN_1228596	NA	NA	-0.609484	0.00617912
ILMN_2713305	F11r	F11 receptor	0.29546	0.00619505
ILMN_1218944	Nebl	nebulette	-0.523015	0.00620466
ILMN_1237842	Clk2	CDC-like kinase 2	-0.430471	0.00621679
ILMN_2966632	Cyb5	cytochrome b-5	0.327648	0.00621946
ILMN_2645816	Cpxm1	carboxypeptidase X 1 (M14 family)	-0.446954	0.00622373
ILMN_2862418	Slc30a7	solute carrier family 30 (zinc transporter), member 7	0.385048	0.00622579
ILMN_2653725	NA	NA	0.683283	0.00626812
ILMN_2598478	Sncg	synuclein, gamma	-0.44561	0.00627605
ILMN_1254663	Cadm3	cell adhesion molecule 3	0.535808	0.00628288
ILMN_2976159	Mreg	melanoregulin	-0.361885	0.00630956
ILMN_1249264	Pex11a	peroxisomal biogenesis factor 11 alpha	-0.486558	0.00631444
ILMN_2682928	Rai14	retinoic acid induced 14	0.374809	0.00633779
ILMN_2670827	Rnf212	ring finger protein 212	-0.524196	0.00638034
ILMN_2717913	Ptgs2	prostaglandin-endoperoxide synthase 2	-0.745335	0.00641192
ILMN_2889938	Spatc1	spermatogenesis and centriole associated 1	-0.745622	0.00644964
ILMN_1248190	Mfsd7c	major facilitator superfamily domain containing 7C	-0.337343	0.00645415
ILMN_2840091	Ugcg	UDP-glucose ceramide glucosyltransferase	0.343061	0.00647727
ILMN_2808485	Gbp10	guanylate-binding protein 10	0.367426	0.00648165
ILMN_2864834	Abcb8	ATP-binding cassette, sub-family B (MDR/TAP), member 8	-0.297079	0.00649161
ILMN_2697505	Blk	B lymphoid kinase	-0.860428	0.00649838
ILMN_1251894	Dct	dopachrome tautomerase	0.704592	0.00650774
ILMN_2870864	Pamr1	peptidase domain containing associated with muscle regeneration 1	0.436084	0.00653382
ILMN_2479290	Fas	Fas (TNF receptor superfamily member 6)	-0.327477	0.00660683
ILMN_3134990	NA	NA	-0.467309	0.00662871
ILMN_1256019	NA	NA	-0.39492	0.0066636
ILMN_2758452	Hn1	hematological and neurological expressed sequence 1	0.330218	0.0066872
ILMN_2681694	Rpgrip1	retinitis pigmentosa GTPase regulator interacting protein 1	0.368733	0.00669204
ILMN_2441635	Tomm34	translocase of outer mitochondrial membrane 34	-0.334857	0.0066947
ILMN_2758651	Serpine1	serine (or cysteine) peptidase inhibitor, clade E, member 1	-0.761616	0.00677099
ILMN_2747501	Sybu	syntabulin (syntaxin-interacting)	-0.381498	0.00678076
ILMN_2880536	Uck2	uridine-cytidine kinase 2	0.463105	0.0068022
ILMN_2836137	E2f2	E2F transcription factor 2	0.462547	0.00680239
ILMN_2862148	Tmem150b	transmembrane protein 150B	-0.737587	0.00681113
ILMN_1214574	Chit1	chitinase 1 (chitotriosidase)	-0.419217	0.00683188
ILMN_1218358	Gypc	glycophorin C	-0.388232	0.00686279
ILMN_1239314	Foxm1	forkhead box M1	0.329369	0.00692575
ILMN_2933624	Gm10052	heterogeneous nuclear ribonucleoprotein A1 pseudogene	-0.338368	0.00692656
ILMN_2726139	Olfr870	olfactory receptor 870	0.600055	0.00694873
ILMN_1243254	Adam12	a disintegrin and metallopeptidase domain 12 (meltrin alpha)	0.417662	0.00698939
ILMN_3078388	Cd209b	CD209b antigen	-0.53468	0.00700464
ILMN_3139253	Btbd11	BTB (POZ) domain containing 11	-0.35035	0.00701626
ILMN_2777013	Fut1	fucosyltransferase 1	-0.610292	0.00704989
ILMN_3082287	4933421E11Rik	RIKEN cDNA 4933421E11 gene	0.415495	0.00706581
ILMN_2629069	Ercc8	excision repaiross-complementing rodent repair deficiency, complementation group 8	0.583577	0.00710501
ILMN_1217133	Gstt4	glutathione S-transferase, theta 4	0.544163	0.00711815
ILMN_2443447	Vmn1r45	vomeronasal 1 receptor 45	-0.598024	0.00714114
ILMN_2788073	Hmox1	heme oxygenase (decycling) 1	0.585054	0.00715758
ILMN_2650751	Pex14	peroxisomal biogenesis factor 14	-0.300134	0.00719334
ILMN_2925281	Abcd3	ATP-binding cassette, sub-family D (ALD), member 3	-0.290298	0.00721482
ILMN_2834916	Slc22a5	solute carrier family 22 (organic cation transporter), member 5	-0.40837	0.00722422
ILMN_2839886	Mxd4	Max dimerization protein 4	-0.35253	0.00725329
ILMN_1257327	Rod1	ROD1 regulator of differentiation 1 (S. pombe)	0.515655	0.00726345
ILMN_2722108	C1qtnf1	C1q and tumor necrosis factor related protein 1	0.516643	0.00733809
ILMN_2616841	Sgip1	SH3-domain GRB2-like (endophilin) interacting protein 1	-0.493303	0.00735315
ILMN_2873131	Trp53i11	transformation related protein 53 inducible protein 11	0.715874	0.00740487
ILMN_2695944	Sprr2f	small proline-rich protein 2F	-0.400721	0.00743278
ILMN_1231309	Ly9	lymphocyte antigen 9	-0.620927	0.00746793
ILMN_3104414	Etfb	electron transferring flavoprotein, beta polypeptide	-0.303213	0.00750233
ILMN_2646574	Siah1b	seven in absentia 1B	-0.454586	0.00750905
ILMN_1257051	Glt25d2	glycosyltransferase 25 domain containing 2	-0.354186	0.00754084
ILMN_2623216	Pgrmc1	progesterone receptor membrane component 1	0.451034	0.00756602
ILMN_2868013	Pank1	pantothenate kinase 1	-0.318337	0.00759096
ILMN_1224223	Tmem202	transmembrane protein 202	-0.499189	0.00759305
ILMN_2868571	NA	NA	-0.547366	0.0076289
ILMN_2727481	Palmd	palmdelphin	0.37565	0.00765573
ILMN_2650953	Slc12a7	solute carrier family 12, member 7	-0.374428	0.00766539
ILMN_1214880	Synm	synemin, intermediate filament protein	0.386541	0.00767089
ILMN_2952661	Dbf4	DBF4 homolog (S. cerevisiae)	0.524547	0.00768005
ILMN_2642321	Ceacam13	carcinoembryonic antigen-related cell adhesion molecule 13	0.684534	0.00772188
ILMN_2730498	Mbd3	methyl-CpG binding domain protein 3	-0.417804	0.00776958
ILMN_2980093	Lgr6	leucine-rich repeat-containing G protein-coupled receptor 6	-0.408967	0.00781171
ILMN_3136397	Zfp808	zinc finger protein 80	-0.471159	0.00781541
ILMN_2763103	Arf6	ADP-ribosylation factor 6	0.355421	0.00783107
ILMN_1242912	Pof1b	premature ovarian failure 1B	0.615857	0.00783464
ILMN_2699134	Gpr81	G protein-coupled receptor 81	0.817625	0.00785099
ILMN_2625393	Sdcbp	syndecan binding protein	0.536377	0.00790149
ILMN_2620810	Hoxc12	homeobox C12	-0.491256	0.00792794
ILMN_2960005	Hnf1a	HNF1 homeobox A	-0.486088	0.00795562
ILMN_3151722	Net1	neuroepithelial cell transforming gene 1	-0.349659	0.00799719
ILMN_2621862	Pdlim5	PDZ and LIM domain 5	0.374189	0.00806064
ILMN_2670886	Sertad2	SERTA domain containing 2	-0.453223	0.0080709
ILMN_2525156	Lrrc16b	leucine rich repeat containing 16B	-0.490542	0.00807226
ILMN_2779703	Ercc1	excision repair cross-complementing rodent repair deficiency, complementation group 1	0.391698	0.00812885
ILMN_1238317	Samd12	sterile alpha motif domain containing 12	0.405942	0.0081305
ILMN_2936671	Skap2	src family associated phosphoprotein 2	0.280525	0.00813293
ILMN_2874491	Tnip2	TNFAIP3 interacting protein 2	-0.389151	0.00815808
ILMN_2728255	NA	NA	-0.363741	0.00816496
ILMN_3161537	Olfr1500	olfactory receptor 1500	-0.399461	0.00817671
ILMN_2727920	Tspo	translocator protein	0.313599	0.00818683
ILMN_2634537	Cox7b2	cytochrome c oxidase subunit VIIb2	-0.621553	0.0082028
ILMN_1223041	Abi3	ABI gene family, member 3	0.408222	0.00823554
ILMN_2629362	Fgf16	fibroblast growth factor 16	-0.459469	0.00825086
ILMN_2706231	Syngr2	synaptogyrin 2	-0.395028	0.0082522
ILMN_2956688	Gm853	predicted gene 853	-0.791811	0.00825928
ILMN_2675388	Col10a1	collagen, type X, alpha 1	0.486332	0.00827808
ILMN_3040515	Irx2	Iroquois related homeobox 2 (Drosophila)	-0.409454	0.00828832
ILMN_3150159	Dbi	diazepam binding inhibitor	-0.282683	0.00829159
ILMN_2619718	Ccdc28a	coiled-coil domain containing 28A	-0.401818	0.00829373
ILMN_1247592	Casp1	caspase 1	0.464317	0.00831438
ILMN_2821676	Nostrin	nitric oxide synthase trafficker	0.402259	0.00831637
ILMN_2698353	Ppp6r3	protein phosphatase 6, regulatory subunit 3	-0.310575	0.008379
ILMN_2889482	Sox7	SRY-box containing gene 7	-0.392507	0.00838111
ILMN_2956932	Acadvl	acyl-Coenzyme A dehydrogenase, very long chain	-0.317539	0.00841334
ILMN_2752966	Tlr4	toll-like receptor 4	0.356249	0.00841498
ILMN_2877706	Tfpt	TCF3 (E2A) fusion partner	-0.395244	0.00841868
ILMN_2824723	Fxc1	fractured callus expressed transcript 1	0.303543	0.00842011
ILMN_2712258	Lnp	limb and neural patterns	0.528938	0.00843833
ILMN_3134706	Prb1	proline-rich protein BstNI subfamily 1	-0.640445	0.00849441
ILMN_1246201	Cacna1h	calcium channel, voltage-dependent, T type, alpha 1H subunit	-0.657416	0.00851492
ILMN_1223378	Ubap2l	ubiquitin associated protein 2-like	-0.315079	0.00851621
ILMN_2701321	Dusp6	dual specificity phosphatase 6	0.337273	0.00852753
ILMN_2717439	Pip4k2a	phosphatidylinositol-5-phosphate 4-kinase, type II, alpha	0.373673	0.00853254
ILMN_1218866	2014-09-08	septin 8	0.316324	0.00854965
ILMN_2782663	Lsm14b	LSM14 homolog B (SCD6, S. cerevisiae)	-0.429217	0.0085978
ILMN_2420366	Zrsr2	zinc finger (CCCH type), RNA binding motif and serine/arginine rich 2	0.42777	0.00860676
ILMN_2939434	Tcfeb	transcription factor EB	0.627526	0.00865004
ILMN_1232458	C1qtnf2	C1q and tumor necrosis factor related protein 2	-0.519401	0.00865737
ILMN_2968211	Lgals4	lectin, galactose binding, soluble 4	-0.723125	0.00866006
ILMN_1244631	Ugp2	UDP-glucose pyrophosphorylase 2	0.369769	0.00868744
ILMN_2771794	Fes	feline sarcoma oncogene	-0.45189	0.00871697
ILMN_1247278	Pex6	peroxisomal biogenesis factor 6	-0.713778	0.00873452
ILMN_1254444	Dus4l	dihydrouridine synthase 4-like (S. cerevisiae)	-0.294977	0.00873686
ILMN_2675523	Slc25a30	solute carrier family 25, member 30	0.562859	0.00876036
ILMN_2722716	Atp1a2	ATPase, Na+/K+ transporting, alpha 2 polypeptide	-0.529533	0.00876419
ILMN_1249661	Slc17a3	solute carrier family 17 (sodium phosphate), member 3	-0.525604	0.00878282
ILMN_1242571	Pkn3	protein kinase N3	0.49222	0.00879136
ILMN_2625920	Aoc3	amine oxidase, copper containing 3	-0.368505	0.00881191
ILMN_2797127	NA	NA	0.600786	0.00881858
ILMN_3000108	Lsm6	LSM6 homolog, U6 small nuclear RNA associated (S. cerevisiae)	0.349281	0.00883146
ILMN_2732401	Abra	actin-binding Rho activating protein	0.686988	0.00887573
ILMN_2623155	Slc26a9	solute carrier family 26, member 9	0.449315	0.00891149
ILMN_2644827	Acot3	acyl-CoA thioesterase 3	-0.468944	0.00893149
ILMN_2894604	D630042P16Rik	RIKEN cDNA D630042P16 gene	-0.547774	0.0089922
ILMN_2649067	Irf1	interferon regulatory factor 1	0.440252	0.00899434
ILMN_1233970	Arrb1	arrestin, beta 1	0.309897	0.00903553
ILMN_2595478	Sall4	sal-like 4 (Drosophila)	0.498307	0.00910635
ILMN_2700797	Ppic	peptidylprolyl isomerase C	0.284127	0.00911275
ILMN_1256220	Ccdc59	coiled-coil domain containing 59	-0.528811	0.00914652
ILMN_1220786	Crat	carnitine acetyltransferase	-0.389623	0.00915177
ILMN_1235719	Ugt2b36	UDP glucuronosyltransferase 2 family, polypeptide B36	0.456296	0.00919536
ILMN_2912471	Slc48a1	solute carrier family 48 (heme transporter), member 1	0.368465	0.00920215
ILMN_2668835	Npas2	neuronal PAS domain protein 2	-0.55819	0.00923334
ILMN_2944576	Pex6	peroxisomal biogenesis factor 6	-0.4019	0.00931481
ILMN_2649291	Lipa	lysosomal acid lipase A	0.417638	0.00931687
ILMN_2948241	NA	NA	0.671742	0.00933197
ILMN_1233273	Stag1	stromal antigen 1	0.428767	0.0093464
ILMN_2603401	Epyc	epiphycan	0.652008	0.00938658
ILMN_1235732	Cdsn	corneodesmosin	0.742051	0.00939507
ILMN_2750850	Spag9	sperm associated antigen 9	0.429273	0.00947494
ILMN_3162354	Plxnd1	plexin D1	-0.415265	0.00948131
ILMN_2744514	Veph1	ventricular zone expressed PH domain homolog 1 (zebrafish)	-0.57532	0.00948367
ILMN_2674184	Kcnb1	potassium voltage gated channel, Shab-related subfamily, member 1	-0.458504	0.00949354
ILMN_1226114	Myh10	myosin, heavy polypeptide 10, non-muscle	0.428671	0.00953916
ILMN_2776603	Ccl9	chemokine (C-C motif) ligand 9	0.318363	0.00954347
ILMN_3151149	Cpne8	copine VIII	0.374939	0.00954932
ILMN_2610771	Net1	neuroepithelial cell transforming gene 1	-0.343725	0.00960062
ILMN_2910653	Bmp8a	bone morphogenetic protein 8a	-0.404115	0.00962436
ILMN_1225566	Vwa1	von Willebrand factor A domain containing 1	-0.540004	0.00962513
ILMN_2642705	Ier2	immediate early response 2	-0.60384	0.00970053
ILMN_2732604	Tmcc3	transmembrane and coiled coil domains 3	0.435744	0.0097428
ILMN_2423988	Zfp113	zinc finger protein 113	-0.561049	0.00975171
ILMN_2796382	Cdsn	corneodesmosin	-0.527459	0.00977745
ILMN_3139986	Rex2	reduced expression 2	-0.42291	0.00981503
ILMN_2816690	Nrip2	nuclear receptor interacting protein 2	-0.486893	0.00982017
ILMN_2688653	Epha2	Eph receptor A2	0.347187	0.00982795
ILMN_2815626	Palm	paralemmin	-0.424522	0.00982815
ILMN_2987995	Bfar	bifunctional apoptosis regulator	-0.293945	0.00984908
ILMN_1226553	Mtap2	microtubule-associated protein 2	-0.509359	0.00988018
ILMN_2843019	Klhdc1	kelch domain containing 1	-0.32994	0.00988234
ILMN_2652857	Ifi47	interferon gamma inducible protein 47	0.551219	0.00989256
ILMN_1224005	Adam8	a disintegrin and metallopeptidase domain 8	-0.39001	0.0099059
ILMN_2671698	NA	NA	0.370743	0.00998585
