# Supplementary material for: A systems biology approach to understand the pathophysiological mechanisms of cardiac pathological hypertrophy associated with rosiglitazone
Source: BMC Med Genomics. 2014 Jun 17;7:35. doi: 10.1186/1755-8794-7-35 (PMC4072889; doi:10.1186/1755-8794-7-35)
Supplement: Additional file 2: Table S2 — Differentially expressed genes in HF+Pio treated group relative to HF-group. [file 1755-8794-7-35-S2.xlsx]

## Sheet: HF+Pio vs HF
probeID	geneSymbol	geneName	logFC	P.Value
ILMN_2733708	Rbp7	retinol binding protein 7, cellular	1.91893	1.05431e-10
ILMN_2980663	Aqp1	aquaporin 1	-1.7424	4.61103e-07
ILMN_2629112	Acer2	alkaline ceramidase 2	1.01186	3.60902e-06
ILMN_2793817	Cldn15	claudin 15	1.04698	3.7981e-06
ILMN_2980661	Aqp1	aquaporin 1	-1.7139	1.07308e-05
ILMN_2756486	Aqp1	aquaporin 1	-1.56291	2.84552e-05
ILMN_2589640	Ednrb	endothelin receptor type B	0.734705	3.71931e-05
ILMN_2655795	Car4	carbonic anhydrase 4	0.969003	4.65555e-05
ILMN_1221594	Pparg	peroxisome proliferator activated receptor gamma	0.790687	5.70844e-05
ILMN_2984153	Zfp667	zinc finger protein 667	-0.821106	7.49644e-05
ILMN_1254953	Aqp7	aquaporin 7	0.615469	0.000111147
ILMN_2643495	Fez1	fasciculation and elongation protein zeta 1 (zygin I)	0.651897	0.00013737
ILMN_1223330	Aqp7	aquaporin 7	0.734443	0.000148232
ILMN_2462128	Ube3a	ubiquitin protein ligase E3A	-0.765203	0.00017529
ILMN_2619869	Cand2	cullin-associated and neddylation-dissociated 2 (putative)	-0.728449	0.000200224
ILMN_2705692	Cryga	crystallin, gamma A	-0.663706	0.00021638
ILMN_2894211	8430408G22Rik	RIKEN cDNA 8430408G22 gene	1.09279	0.000227185
ILMN_2917471	Ednrb	endothelin receptor type B	0.673447	0.000252919
ILMN_1238317	Samd12	sterile alpha motif domain containing 12	0.735644	0.000259224
ILMN_2888872	4932414N04Rik	RIKEN cDNA 4932414N04 gene	0.750777	0.00026152
ILMN_1235908	Fabp5	fatty acid binding protein 5, epidermal	0.767766	0.000270201
ILMN_2631514	BC017612	cDNA sequence BC017612	-0.643561	0.000286847
ILMN_2736783	Kctd12	potassium channel tetramerisation domain containing 12	0.807258	0.000327946
ILMN_2857957	Mgll	monoglyceride lipase	0.564608	0.000342083
ILMN_2822523	Sh2b3	SH2B adaptor protein 3	0.815374	0.000356473
ILMN_2908133	Gja5	gap junction protein, alpha 5	-0.652285	0.000373871
ILMN_3116375	Cfhr2	complement factor H-related 2	-0.96266	0.000376426
ILMN_1222147	Nek5	NIMA (never in mitosis gene a)-related expressed kinase 5	0.814856	0.000398719
ILMN_2816660	Chic1	cysteine-rich hydrophobic domain 1	-0.605406	0.00052522
ILMN_2718509	Klk11	kallikrein related-peptidase 11	-1.52747	0.000534338
ILMN_3045359	Ctsa	cathepsin A	0.718553	0.000544776
ILMN_2637757	Hlx	H2.0-like homeobox	-0.489085	0.000565654
ILMN_2788593	Nos3	nitric oxide synthase 3, endothelial cell	-0.581437	0.000598666
ILMN_2798129	C6	complement component 6	0.71279	0.000605532
ILMN_2807016	Tspan7	tetraspanin 7	-0.51038	0.000611329
ILMN_1220734	Col25a1	collagen, type XXV, alpha 1	-0.753534	0.000616166
ILMN_2633726	Slc7a12	solute carrier family 7 (cationic amino acid transporter, y+ system), member 12	-0.686731	0.00069999
ILMN_1251809	Vps26a	vacuolar protein sorting 26 homolog A (yeast)	0.587652	0.000700947
ILMN_2989312	Gdap1l1	ganglioside-induced differentiation-associated protein 1-like 1	0.626203	0.000705948
ILMN_3143633	Gpcpd1	glycerophosphocholine phosphodiesterase GDE1 homolog (S. cerevisiae)	0.599198	0.000721304
ILMN_2454348	Tnfrsf10b	tumor necrosis factor receptor superfamily, member 10b	-0.605236	0.000756558
ILMN_2736221	NA	NA	-0.710031	0.000783443
ILMN_2858200	Klk4	kallikrein related-peptidase 4 (prostase, enamel matrix, prostate)	0.617307	0.000783582
ILMN_2744890	Gadd45g	growth arrest and DNA-damage-inducible 45 gamma	-0.604583	0.000791722
ILMN_1251682	Gpcpd1	glycerophosphocholine phosphodiesterase GDE1 homolog (S. cerevisiae)	0.73614	0.000811224
ILMN_1217969	Gpihbp1	GPI-anchored HDL-binding protein 1	0.619833	0.000819995
ILMN_1234792	Lif	leukemia inhibitory factor	0.776896	0.000827247
ILMN_1251416	Sh3gl2	SH3-domain GRB2-like 2	0.690025	0.000841965
ILMN_2593774	1190002H23Rik	RIKEN cDNA 1190002H23 gene	0.445237	0.000843015
ILMN_2913078	Cps1	carbamoyl-phosphate synthetase 1	-0.670626	0.0008566
ILMN_1221654	Ankk1	ankyrin repeat and kinase domain containing 1	-1.06897	0.00091243
ILMN_2716968	C1qtnf9	C1q and tumor necrosis factor related protein 9	-0.635568	0.000931524
ILMN_1228785	Brd4	bromodomain containing 4	0.722676	0.00095084
ILMN_2894763	Gm4858	predicted gene 4858	-0.616291	0.00095263
ILMN_1259322	Pdk4	pyruvate dehydrogenase kinase, isoenzyme 4	-0.993045	0.000962079
ILMN_2713055	Psca	prostate stem cell antigen	0.477462	0.000981107
ILMN_1217815	Cacnb2	calcium channel, voltage-dependent, beta 2 subunit	0.563056	0.000984294
ILMN_2827072	Slc13a4	solute carrier family 13 (sodium/sulfate symporters), member 4	0.558396	0.00103033
ILMN_3015864	Prickle2	prickle homolog 2 (Drosophila)	-0.542928	0.00105963
ILMN_1216661	Col6a2	collagen, type VI, alpha 2	-0.684991	0.00106222
ILMN_2648482	Ino80	INO80 homolog (S. cerevisiae)	-0.560827	0.00107371
ILMN_2911009	Gm4956	predicted gene 4956	0.698194	0.00108753
ILMN_2729607	Scnn1a	sodium channel, nonvoltage-gated 1 alpha	-0.784814	0.00120208
ILMN_2693403	Cela1	chymotrypsin-like elastase family, member 1	-0.617557	0.00122859
ILMN_2665001	Lrrc49	leucine rich repeat containing 49	-0.616369	0.00124297
ILMN_1230768	NA	NA	-0.986466	0.00126265
ILMN_2900462	Atp2a3	ATPase, Ca++ transporting, ubiquitous	0.555403	0.0012696
ILMN_1213056	Fez1	fasciculation and elongation protein zeta 1 (zygin I)	0.483967	0.00137055
ILMN_3041258	Ccdc61	coiled-coil domain containing 61	0.657422	0.0014037
ILMN_2688416	Cd300lg	CD300 antigen like family member G	0.70255	0.00141423
ILMN_1219244	Elmo3	engulfment and cell motility 3, ced-12 homolog (C. elegans)	0.801567	0.00141785
ILMN_1244707	Olfr1396	olfactory receptor 1396	0.915047	0.00143374
ILMN_1247156	Apoa2	apolipoprotein A-II	0.634756	0.00143525
ILMN_2699898	Itgae	integrin alpha E, epithelial-associated	-0.565414	0.0014411
ILMN_1212752	Mab21l1	mab-21-like 1 (C. elegans)	-0.632656	0.00144118
ILMN_2744317	Foxd4	forkhead box D4	0.654573	0.00147187
ILMN_2974069	Slc35a3	solute carrier family 35 (UDP-N-acetylglucosamine (UDP-GlcNAc) transporter), member 3	-0.467136	0.00153476
ILMN_1217164	Scrn3	secernin 3	-0.909727	0.00153819
ILMN_1256142	Marcks	myristoylated alanine rich protein kinase C substrate	-0.507278	0.00174836
ILMN_1223834	Cxcr2	chemokine (C-X-C motif) receptor 2	0.607584	0.00177489
ILMN_2619707	Slco2b1	solute carrier organic anion transporter family, member 2b1	0.545626	0.00177653
ILMN_2829495	Olfr915	olfactory receptor 915	-0.719837	0.0017965
ILMN_2764036	Ahsg	alpha-2-HS-glycoprotein	0.44734	0.00193589
ILMN_1224005	Adam8	a disintegrin and metallopeptidase domain 8	-0.572609	0.00206824
ILMN_2686353	Sult2b1	sulfotransferase family, cytosolic, 2B, member 1	0.581484	0.00207886
ILMN_1253304	Stmn2	stathmin-like 2	-0.506034	0.00209656
ILMN_2893926	Tk1	thymidine kinase 1	0.528336	0.00211663
ILMN_2623526	Myc	myelocytomatosis oncogene	0.761508	0.002128
ILMN_1252636	Mmd2	monocyte to macrophage differentiation-associated 2	0.660398	0.00212844
ILMN_2756474	Amz1	archaelysin family metallopeptidase 1	0.554406	0.0021524
ILMN_2792601	Lpar6	lysophosphatidic acid receptor 6	0.791832	0.00217348
ILMN_1235857	Ear10	eosinophil-associated, ribonuclease A family, member 10	0.636935	0.00218216
ILMN_2707273	Gin1	gypsy retrotransposon integrase 1	-1.0382	0.00222972
ILMN_2648732	NA	NA	-0.792978	0.00223606
ILMN_1213014	Umps	uridine monophosphate synthetase	0.420525	0.00223683
ILMN_2721709	Mphosph8	M-phase phosphoprotein 8	-0.587477	0.00224749
ILMN_1259356	Snrk	SNF related kinase	0.593466	0.00228937
ILMN_1247753	Ppap2b	phosphatidic acid phosphatase type 2B	0.596828	0.00232096
ILMN_2830783	Olfr33	olfactory receptor 33	1.0146	0.00235035
ILMN_2746000	Ahsa2	AHA1, activator of heat shock protein ATPase homolog 2 (yeast)	-0.472412	0.00235894
ILMN_2691901	4921517D21Rik	RIKEN cDNA 4921517D21 gene	-0.555587	0.00240383
ILMN_1243385	Itpr2	inositol 1,4,5-triphosphate receptor 2	-0.544158	0.00242494
ILMN_3060766	Atl2	atlastin GTPase 2	0.533773	0.00244969
ILMN_1226829	Cd93	CD93 antigen	-0.458366	0.00255937
ILMN_2943057	Arl5c	ADP-ribosylation factor-like 5C	0.526025	0.00257364
ILMN_1257698	Ccdc18	coiled-coil domain containing 18	-0.503167	0.00268409
ILMN_2674906	Cldn15	claudin 15	0.615057	0.00270357
ILMN_2962041	9530008L14Rik	RIKEN cDNA 9530008L14 gene	-0.555904	0.00276324
ILMN_2987649	Gzmd	granzyme D	-0.610728	0.00279191
ILMN_1228695	Zfp709	zinc finger protein 709	-0.545963	0.00279208
ILMN_2990103	Rgs18	regulator of G-protein signaling 18	-0.795304	0.00279872
ILMN_2955725	Cort	cortistatin	-0.735662	0.00284731
ILMN_2692033	Olfr715	olfactory receptor 715	-0.679889	0.00285455
ILMN_1216597	Slc25a25	solute carrier family 25 (mitochondrial carrier, phosphate carrier), member 25	-0.466432	0.00286491
ILMN_2775213	Srrm4	serine/arginine repetitive matrix 4	-0.654939	0.00288151
ILMN_2742551	Plec	plectin	-0.411613	0.00288841
ILMN_2955940	Chia	chitinase, acidic	0.890193	0.00290002
ILMN_1242912	Pof1b	premature ovarian failure 1B	0.829989	0.00295443
ILMN_2980815	Cdhr1	cadherin-related family member 1	-0.586571	0.00295784
ILMN_1222609	Igfals	insulin-like growth factor binding protein, acid labile subunit	0.421879	0.002964
ILMN_2733472	Cenpm	centromere protein M	-0.670707	0.00296648
ILMN_2711267	Krt18	keratin 18	-0.668366	0.00300486
ILMN_2965903	Hdc	histidine decarboxylase	0.577648	0.00307866
ILMN_2661982	Trim12c	tripartite motif-containing 12C	0.968461	0.003082
ILMN_1220377	Hbs1l	Hbs1-like (S. cerevisiae)	0.678759	0.00309471
ILMN_3160331	Wfdc13	WAP four-disulfide core domain 13	-0.774609	0.00316516
ILMN_2634147	Dazl	deleted in azoospermia-like	0.494673	0.00320875
ILMN_1230736	Olfr1279	olfactory receptor 1279	-0.793591	0.00326415
ILMN_2628708	Depdc1b	DEP domain containing 1B	-0.671013	0.00329788
ILMN_2443381	Vmn1r66	vomeronasal 1 receptor 66	-0.623252	0.00331689
ILMN_2805375	Itgb6	integrin beta 6	-0.476359	0.00340734
ILMN_1235669	Nvl	nuclear VCP-like	0.556221	0.003413
ILMN_3162029	Zfr2	zinc finger RNA binding protein 2	-0.43985	0.00342864
ILMN_2836698	Zfp111	zinc finger protein 111	-0.769254	0.00343874
ILMN_2678661	Fancc	Fanconi anemia, complementation group C	-0.769581	0.00351798
ILMN_1255201	Dhfr	dihydrofolate reductase	-0.58026	0.00353925
ILMN_1216073	Rab3b	RAB3B, member RAS oncogene family	-0.609138	0.00357267
ILMN_2794023	Hipk4	homeodomain interacting protein kinase 4	0.597709	0.00357402
ILMN_1223135	Olfr8	olfactory receptor 8	-0.952571	0.00358725
ILMN_2467559	Trim10	tripartite motif-containing 10	0.638434	0.00361181
ILMN_1239815	Kctd5	potassium channel tetramerisation domain containing 5	-0.545065	0.00362623
ILMN_2940642	St6galnac2	ST6 (alpha-N-acetyl-neuraminyl-2,3-beta-galactosyl-1,3)-N-acetylgalactosaminide alpha-2,6-sialyltransferase 2	0.514435	0.00368952
ILMN_1222352	Olfr275	olfactory receptor 275	-0.726993	0.00377111
ILMN_1243876	Casp8	caspase 8	0.412026	0.00378262
ILMN_2721724	Dpp9	dipeptidylpeptidase 9	-0.565563	0.003788
ILMN_2728985	Fbln1	fibulin 1	-0.545394	0.00380099
ILMN_2626028	Srp19	signal recognition particle 19	-0.585303	0.00384229
ILMN_2846776	Cdkn1a	cyclin-dependent kinase inhibitor 1A (P21)	-0.557001	0.00384837
ILMN_3036114	Pfdn4	prefoldin 4	-0.558857	0.00385217
ILMN_2614463	Prrx1	paired related homeobox 1	0.429148	0.00386305
ILMN_2439322	Zfp113	zinc finger protein 113	0.450423	0.00386407
ILMN_2680076	Ifi205	interferon activated gene 205	0.5935	0.00389832
ILMN_3156782	4831426I19Rik	RIKEN cDNA 4831426I19 gene	-0.843014	0.00400729
ILMN_1230340	Cdc6	cell division cycle 6 homolog (S. cerevisiae)	-0.5495	0.00402523
ILMN_2753836	Vwa5b2	von Willebrand factor A domain containing 5B2	-0.642443	0.00402969
ILMN_2650180	Prss41	protease, serine, 41	-0.763646	0.00406386
ILMN_2711034	Galnt13	UDP-N-acetyl-alpha-D-galactosamine:polypeptide N-acetylgalactosaminyltransferase 13	-0.456687	0.0040726
ILMN_2599917	NA	NA	0.593467	0.00408729
ILMN_3074610	Cyp2c67	cytochrome P450, family 2, subfamily c, polypeptide 67	-0.885895	0.00409945
ILMN_3073818	Gm5662	predicted gene 5662	0.586395	0.00415832
ILMN_2429970	Ift122	intraflagellar transport 122 homolog (Chlamydomonas)	-0.513929	0.00416413
ILMN_2770137	Prss39	protease, serine, 39	-0.659507	0.0041895
ILMN_1245843	Lhx9	LIM homeobox protein 9	-0.692234	0.00423928
ILMN_1259520	Adam28	a disintegrin and metallopeptidase domain 28	-0.474771	0.00431936
ILMN_2494625	NA	NA	-0.513666	0.00437323
ILMN_3159170	Cd22	CD22 antigen	-0.611325	0.00438553
ILMN_2483806	Vmn1r8	vomeronasal 1 receptor 8	-0.828957	0.00439368
ILMN_2634591	NA	NA	-0.625756	0.00452278
ILMN_1240868	Rftn1	raftlin lipid raft linker 1	-0.4335	0.00453514
ILMN_2703748	Luc7l	Luc7 homolog (S. cerevisiae)-like	-0.417953	0.00458089
ILMN_2922334	Dtx4	deltex 4 homolog (Drosophila)	-0.53201	0.0046014
ILMN_2656915	Bhlha9	basic helix-loop-helix family, member a9	-0.594578	0.00460422
ILMN_1217191	Fmn2	formin 2	-1.00108	0.00460513
ILMN_3022911	Kctd14	potassium channel tetramerisation domain containing 14	0.512694	0.00461411
ILMN_2687872	Col1a1	collagen, type I, alpha 1	-0.580501	0.00466651
ILMN_2856320	Krt40	keratin 40	-0.711841	0.00467114
ILMN_2708491	Slc22a6	solute carrier family 22 (organic anion transporter), member 6	-0.490211	0.00469537
ILMN_2641178	Olfr1026	olfactory receptor 1026	-0.743226	0.00469664
ILMN_1227627	Rnf141	ring finger protein 141	0.40344	0.00475418
ILMN_2618910	1700019N19Rik	RIKEN cDNA 1700019N19 gene	-0.782275	0.00476876
ILMN_1240442	1700054O13Rik	RIKEN cDNA 1700054O13 gene	0.794877	0.00478178
ILMN_1247894	Snurf	SNRPN upstream reading frame	0.360671	0.00480966
ILMN_1219817	Trerf1	transcriptional regulating factor 1	-0.609013	0.0048264
ILMN_1235616	Scyl3	SCY1-like 3 (S. cerevisiae)	-0.637464	0.00487943
ILMN_2619861	Nipsnap1	4-nitrophenylphosphatase domain and non-neuronal SNAP25-like protein homolog 1 (C. elegans)	0.511125	0.00489235
ILMN_1221498	Guf1	GUF1 GTPase homolog (S. cerevisiae)	0.983897	0.00491713
ILMN_1237059	Kcna1	potassium voltage-gated channel, shaker-related subfamily, member 1	0.723305	0.00494727
ILMN_1255094	Fam118a	family with sequence similarity 118, member A	-0.567235	0.0049661
ILMN_2868480	Ear4	eosinophil-associated, ribonuclease A family, member 4	0.659429	0.00497155
ILMN_2761152	Ptpn13	protein tyrosine phosphatase, non-receptor type 13	0.70731	0.00500259
ILMN_2720186	Kcnj6	potassium inwardly-rectifying channel, subfamily J, member 6	0.511571	0.00508169
ILMN_2821247	Necab1	N-terminal EF-hand calcium binding protein 1	0.795274	0.00508294
ILMN_1259182	Gpld1	glycosylphosphatidylinositol specific phospholipase D1	-0.473145	0.00508602
ILMN_2850233	Elf3	E74-like factor 3	0.541108	0.00515581
ILMN_1227936	Cyp2d26	cytochrome P450, family 2, subfamily d, polypeptide 26	0.623739	0.00516022
ILMN_3130719	Sybu	syntabulin (syntaxin-interacting)	-0.358157	0.00524252
ILMN_2934533	Prpf19	PRP19/PSO4 pre-mRNA processing factor 19 homolog (S. cerevisiae)	-0.441662	0.00528907
ILMN_2962153	Xlr5c	X-linked lymphocyte-regulated 5C	0.550129	0.00530996
ILMN_1222111	Col15a1	collagen, type XV, alpha 1	-0.538108	0.00534335
ILMN_1244797	Dlgap5	discs, large (Drosophila) homolog-associated protein 5	0.613855	0.00534782
ILMN_2743449	Dbx2	developing brain homeobox 2	1.25236	0.00535142
ILMN_3110964	Brsk2	BR serine/threonine kinase 2	-0.657467	0.00544564
ILMN_2703948	Jph3	junctophilin 3	0.477369	0.00548234
ILMN_1255648	Csf3r	colony stimulating factor 3 receptor (granulocyte)	0.544867	0.00552603
ILMN_1220417	Agxt2l2	alanine-glyoxylate aminotransferase 2-like 2	0.369579	0.00555531
ILMN_2608214	Klf8	Kruppel-like factor 8	0.573965	0.0055631
ILMN_2686244	Rassf4	Ras association (RalGDS/AF-6) domain family member 4	0.465116	0.00562046
ILMN_2965854	Olfr1396	olfactory receptor 1396	0.611539	0.00564292
ILMN_2614203	Casc4	cancer susceptibility candidate 4	-0.558515	0.00564932
ILMN_2741123	Snap25	synaptosomal-associated protein 25	-0.80534	0.00572364
ILMN_2691802	Gcc2	GRIP and coiled-coil domain containing 2	-0.759458	0.00581924
ILMN_2940195	Mgst1	microsomal glutathione S-transferase 1	0.489667	0.00590307
ILMN_2763122	Immp1l	IMP1 inner mitochondrial membrane peptidase-like (S. cerevisiae)	0.498389	0.00593505
ILMN_2626235	Lgals4	lectin, galactose binding, soluble 4	-0.804538	0.00594406
ILMN_1224540	Eltd1	EGF, latrophilin seven transmembrane domain containing 1	0.506359	0.00599976
ILMN_2589412	Slc20a1	solute carrier family 20, member 1	-0.51187	0.00601556
ILMN_2835287	Snrk	SNF related kinase	0.452009	0.00602394
ILMN_2761852	D2Ertd750e	DNA segment, Chr 2, ERATO Doi 750, expressed	-0.651397	0.00604162
ILMN_2607040	NA	NA	0.570927	0.00608936
ILMN_2646630	Lrrc33	leucine rich repeat containing 33	0.597883	0.00609083
ILMN_3036004	Plb1	phospholipase B1	-0.635852	0.00610985
ILMN_2819553	LOC100039753	spermiogenesis specific transcript on the Y family member	-0.437367	0.00611793
ILMN_1236717	Srms	src-related kinase lacking C-terminal regulatory tyrosine and N-terminal myristylation sites	-0.564336	0.00612446
ILMN_2617505	Mtmr14	myotubularin related protein 14	0.398801	0.00613618
ILMN_3022895	2410127L17Rik	RIKEN cDNA 2410127L17 gene	0.464977	0.00614612
ILMN_3141249	Thsd4	thrombospondin, type I, domain containing 4	-0.646693	0.00615549
ILMN_1222246	Plin2	perilipin 2	0.429032	0.00615757
ILMN_2723524	Tjp3	tight junction protein 3	-0.506761	0.00619984
ILMN_2747986	Sox17	SRY-box containing gene 17	0.52648	0.00621368
ILMN_2784402	Tmc1	transmembrane channel-like gene family 1	-0.500183	0.00621871
ILMN_2638017	Atp2a3	ATPase, Ca++ transporting, ubiquitous	0.80711	0.0062334
ILMN_1253278	Galntl2	UDP-N-acetyl-alpha-D-galactosamine:polypeptide N-acetylgalactosaminyltransferase-like 2	0.492201	0.00624384
ILMN_2665681	Cry2	cryptochrome 2 (photolyase-like)	0.463695	0.00629951
ILMN_2426853	Ubd	ubiquitin D	0.665238	0.00642383
ILMN_2708717	B3gat1	beta-1,3-glucuronyltransferase 1 (glucuronosyltransferase P)	0.635578	0.00642625
ILMN_2720493	Nanos3	nanos homolog 3 (Drosophila)	-0.370718	0.0064932
ILMN_3102653	Glyctk	glycerate kinase	0.531073	0.0065247
ILMN_2606862	Cacnb2	calcium channel, voltage-dependent, beta 2 subunit	0.479421	0.00654528
ILMN_2604556	Pde7a	phosphodiesterase 7A	0.523938	0.0065472
ILMN_2846297	3110035E14Rik	RIKEN cDNA 3110035E14 gene	-0.450558	0.00662042
ILMN_2964378	Rbm44	RNA binding motif protein 44	-0.485773	0.0066478
ILMN_2428961	Xpnpep1	X-prolyl aminopeptidase (aminopeptidase P) 1, soluble	0.468308	0.00669855
ILMN_1214167	Commd10	COMM domain containing 10	-0.340821	0.0067057
ILMN_2654186	Nedd9	neural precursor cell expressed, developmentally down-regulated gene 9	-0.51837	0.00671266
ILMN_2749717	Bcl3	B-cell leukemia/lymphoma 3	-0.480568	0.00678141
ILMN_3152717	Gm5662	predicted gene 5662	-0.506097	0.00680016
ILMN_1248892	Tmem184c	transmembrane protein 184C	0.467441	0.00685861
ILMN_2913263	Gas2l2	growth arrest-specific 2 like 2	0.564944	0.00688424
ILMN_2688043	Cdc42	cell division cycle 42 homolog (S. cerevisiae)	-0.389373	0.00689461
ILMN_2605601	Eaf2	ELL associated factor 2	-0.66554	0.0068966
ILMN_1227062	Vmn1r58	vomeronasal 1 receptor 58	-0.461033	0.00691571
ILMN_2595311	NA	NA	-0.504291	0.00697427
ILMN_1232213	Slit1	slit homolog 1 (Drosophila)	-0.761227	0.00700899
ILMN_2655005	Wnk1	WNK lysine deficient protein kinase 1	-0.461651	0.0070176
ILMN_2758190	Plcxd1	phosphatidylinositol-specific phospholipase C, X domain containing 1	-0.677434	0.00705319
ILMN_2911788	Tmprss13	transmembrane protease, serine 13	0.653276	0.00708786
ILMN_1244991	Fbxo21	F-box protein 21	-0.401929	0.00710787
ILMN_1216178	Lmbr1	limb region 1	0.602267	0.00722725
ILMN_2892518	A530032D15Rik	RIKEN cDNA A530032D15Rik gene	0.461063	0.00724071
ILMN_3043669	Sla	src-like adaptor	-0.501388	0.00726924
ILMN_2822579	Col4a2	collagen, type IV, alpha 2	-0.441407	0.00727178
ILMN_1228631	Nkd2	naked cuticle 2 homolog (Drosophila)	0.514535	0.00729004
ILMN_1244377	Tmem149	transmembrane protein 149	-0.778267	0.00731101
ILMN_3056397	Gm5346	predicted gene 5346	-0.541497	0.00732464
ILMN_2597778	Gna14	guanine nucleotide binding protein, alpha 14	0.631968	0.00737389
ILMN_2603898	Clec4b1	C-type lectin domain family 4, member b1	0.572025	0.00738686
ILMN_2600499	Gkn1	gastrokine 1	-0.530784	0.00742709
ILMN_2435486	Tnfsf8	tumor necrosis factor (ligand) superfamily, member 8	0.581186	0.00743041
ILMN_1214708	Rab22a	RAB22A, member RAS oncogene family	0.605641	0.00747454
ILMN_2652757	Elovl5	ELOVL family member 5, elongation of long chain fatty acids (yeast)	0.377516	0.00748539
ILMN_2739250	Reep4	receptor accessory protein 4	0.769995	0.0075297
ILMN_3161390	Slc28a1	solute carrier family 28 (sodium-coupled nucleoside transporter), member 1	-0.624693	0.00761594
ILMN_2834808	Ucn	urocortin	0.529222	0.0076195
ILMN_2748850	Aplnr	apelin receptor	-0.480274	0.00767357
ILMN_2628578	Pgm1	phosphoglucomutase 1	-0.649072	0.00768372
ILMN_2787785	Akna	AT-hook transcription factor	-0.453263	0.00768998
ILMN_1235440	Trappc2	trafficking protein particle complex 2	0.39828	0.00769094
ILMN_1259222	Trim33	tripartite motif-containing 33	-0.711276	0.00778417
ILMN_2666574	1700001J03Rik	RIKEN cDNA 1700001J03 gene	-0.513655	0.00778888
ILMN_2790496	Cyp4b1	cytochrome P450, family 4, subfamily b, polypeptide 1	0.607726	0.0077956
ILMN_2452426	NA	NA	-0.709011	0.00781527
ILMN_1250665	St5	suppression of tumorigenicity 5	-0.342499	0.00784245
ILMN_3131609	Fam82a1	family with sequence similarity 82, member A1	0.429298	0.00787681
ILMN_3001481	Chrnb1	cholinergic receptor, nicotinic, beta polypeptide 1 (muscle)	-0.395205	0.00787884
ILMN_1230893	NA	NA	-0.358969	0.00788117
ILMN_2724530	Pmm2	phosphomannomutase 2	0.464326	0.0078898
ILMN_2685786	Olfr1107	olfactory receptor 1107	0.451354	0.00789423
ILMN_2637604	9130019O22Rik	RIKEN cDNA 9130019O22 gene	0.681195	0.00792728
ILMN_1240726	Mmp14	matrix metallopeptidase 14 (membrane-inserted)	-0.604628	0.00793383
ILMN_2960766	Lhx4	LIM homeobox protein 4	-0.464617	0.00793722
ILMN_2662557	Hsp90aa1	heat shock protein 90, alpha (cytosolic), class A member 1	0.829791	0.00799184
ILMN_1253434	Zfp954	zinc finger protein 954	-0.457035	0.00800355
ILMN_2596979	Nrarp	Notch-regulated ankyrin repeat protein	-0.558728	0.00803762
ILMN_3117602	Cd6	CD6 antigen	-0.54111	0.00811081
ILMN_2889313	5730419I09Rik	RIKEN cDNA 5730419I09 gene	-0.309766	0.00811882
ILMN_2590339	Mylip	myosin regulatory light chain interacting protein	0.527962	0.00817428
ILMN_2957488	Spata22	spermatogenesis associated 22	0.578255	0.00817448
ILMN_2757778	Olfr1413	olfactory receptor 1413	0.651005	0.00821684
ILMN_1214508	Olfr203	olfactory receptor 203	0.546967	0.00822752
ILMN_3160574	4833442J19Rik	RIKEN cDNA 4833442J19 gene	0.602754	0.00823823
ILMN_3121552	Shank2	SH3/ankyrin domain gene 2	-0.533892	0.00825861
ILMN_1235564	Ces1c	carboxylesterase 1C	-0.810092	0.00826613
ILMN_2606039	Col11a1	collagen, type XI, alpha 1	0.52875	0.00827928
ILMN_2994042	Amhr2	anti-Mullerian hormone type 2 receptor	0.435379	0.00828111
ILMN_2757232	Aqp4	aquaporin 4	0.570002	0.00833391
ILMN_1230529	Crispld1	cysteine-rich secretory protein LCCL domain containing 1	0.861358	0.00834619
ILMN_2495367	Vmn1r202	vomeronasal 1 receptor 202	-0.662834	0.00834761
ILMN_1217021	Sfxn3	sideroflexin 3	1.23255	0.00839496
ILMN_2748337	Elf2	E74-like factor 2	0.458615	0.00840067
ILMN_2686327	Gas6	growth arrest specific 6	-0.313654	0.0084335
ILMN_3152506	Atp11c	ATPase, class VI, type 11C	0.40585	0.00843369
ILMN_2737416	Fjx1	four jointed box 1 (Drosophila)	0.629259	0.00846057
ILMN_2768984	Anln	anillin, actin binding protein	0.537915	0.00850249
ILMN_2651706	Dtx4	deltex 4 homolog (Drosophila)	-0.526585	0.00851428
ILMN_3128616	Pik3cd	phosphatidylinositol 3-kinase catalytic delta polypeptide	-0.412622	0.00853484
ILMN_2734991	Lrfn1	leucine rich repeat and fibronectin type III domain containing 1	0.79885	0.00856611
ILMN_2635850	Cgrrf1	cell growth regulator with ring finger domain 1	0.389991	0.0086118
ILMN_2783117	Tas2r140	taste receptor, type 2, member 140	0.510697	0.00864429
ILMN_2635871	3110057O12Rik	RIKEN cDNA 3110057O12 gene	0.428389	0.0086889
ILMN_1216590	Calu	calumenin	0.407273	0.00870248
ILMN_1258076	NA	NA	-0.398222	0.00873142
ILMN_2742861	Serpina3f	serine (or cysteine) peptidase inhibitor, clade A, member 3F	-0.600286	0.00879549
ILMN_2590771	Unc119b	unc-119 homolog B (C. elegans)	-0.464934	0.00880928
ILMN_2656657	Rbm7	RNA binding motif protein 7	-0.59611	0.00883777
ILMN_2645561	Bend5	BEN domain containing 5	-0.70114	0.00888047
ILMN_2660803	Bckdhb	branched chain ketoacid dehydrogenase E1, beta polypeptide	0.331401	0.00889219
ILMN_3162354	Plxnd1	plexin D1	-0.489205	0.00898555
ILMN_3068120	Olfr279	olfactory receptor 279	0.626091	0.00902288
ILMN_2887537	Sdr9c7	4short chain dehydrogenase/reductase family 9C, member 7	-0.721236	0.00903056
ILMN_2957081	Olfr1406	olfactory receptor 1406	-0.567644	0.00903093
ILMN_2961165	Ttl	tubulin tyrosine ligase	-0.537269	0.00913759
ILMN_2760977	Impact	imprinted and ancient	0.365577	0.0091483
ILMN_2732123	Nfat5	nuclear factor of activated T-cells 5	-0.562539	0.00919362
ILMN_2631656	1200016B10Rik	RIKEN cDNA 1200016B10 gene	0.54668	0.00920488
ILMN_2691566	Yipf2	Yip1 domain family, member 2	-0.45321	0.0092342
ILMN_2601884	Gpcpd1	glycerophosphocholine phosphodiesterase GDE1 homolog (S. cerevisiae)	0.387322	0.00924669
ILMN_2594094	Prkx	protein kinase, X-linked	0.617839	0.0092648
ILMN_1377919	Tubb2b	tubulin, beta 2B	-0.562271	0.00927954
ILMN_2961073	NA	NA	-0.56973	0.00928366
ILMN_2614759	Timp3	tissue inhibitor of metalloproteinase 3	0.565961	0.00931108
ILMN_2712258	Lnp	limb and neural patterns	0.607671	0.00932997
ILMN_2656359	Samd10	sterile alpha motif domain containing 10	-0.53135	0.00934506
ILMN_3143604	Gng2	guanine nucleotide binding protein (G protein), gamma 2	0.476295	0.00936288
ILMN_2808472	Hcn3	hyperpolarization-activated, cyclic nucleotide-gated K+ 3	-0.498219	0.00943216
ILMN_2735318	P2rx2	purinergic receptor P2X, ligand-gated ion channel, 2	-0.699172	0.00944775
ILMN_2756704	Parm1	prostate androgen-regulated mucin-like protein 1	-0.402758	0.00967279
ILMN_2658980	Dab1	disabled homolog 1 (Drosophila)	-0.439647	0.0097549
ILMN_1251736	A930038C07Rik	RIKEN cDNA A930038C07 gene	-0.438521	0.00976772
ILMN_2715195	Stxbp3a	syntaxin binding protein 3A	-0.474987	0.00982231
ILMN_2664224	Ephx1	epoxide hydrolase 1, microsomal	0.397616	0.00987001
ILMN_2648937	Pdzrn3	PDZ domain containing RING finger 3	-0.448397	0.00991205
ILMN_1243910	NA	NA	0.350932	0.00996648
ILMN_1226520	Angpt1	angiopoietin 1	0.714356	0.00999478
ILMN_2803249	Inmt	indolethylamine N-methyltransferase	0.735908	0.00999505
