# Supplementary material for: A systems biology approach to understand the pathophysiological mechanisms of cardiac pathological hypertrophy associated with rosiglitazone
Source: BMC Med Genomics. 2014 Jun 17;7:35. doi: 10.1186/1755-8794-7-35 (PMC4072889; doi:10.1186/1755-8794-7-35)
Supplement: Additional file 3: Table S3 — Biological processes significantly enriched in HF+ Rosi and HF+Pio relative to HF-group. [file 1755-8794-7-35-S3.xlsx]

## Sheet: Sheet0
© 2000-2013 Ingenuity Systems, Inc. All rights reserved.
Category	AnalysisName	p-value	Molecules
Lipid Metabolism	HF_Rosi - HF_P0.01 - 2012-05-22 11:17 AM	6.45e-09	FOXO4,LGALS3,AGER,F2R,SGK1,CPT1B,EPHX2,CACNA1H,ABCG1,ELOVL5,NKX2-1,ST8SIA4,SCARB1,LSR,ACOT1,PLIN5,MGLL,SERPINE1,PGRMC1,PDK4,RPS6KB1,AQP7,C1QTNF2,FES,GRM1,CNR1,ITGA6,null,ARSA,Abcb1b,ASAH2,PANK1,null,ERCC1,SLC22A5,E2F1,CPT2,Acot1,SLC27A1,MLYCD,ESR2,PIP4K2A,SNCA,EPHX1,DHRS4,RGS3,ACER2,ADH1C,CRAT,UGCG,NEU4,INPPL1,ALOX12,Nppb,ACAA2,ARF6,ANGPTL4,PLIN2,CASP1,ST8SIA2,NAMPT,AGPAT9,HPGDS,CAV2,CASP8,COL18A…
Small Molecule Biochemistry	HF_Rosi - HF_P0.01 - 2012-05-22 11:17 AM	6.45e-09	FHOD1,F2R,AGER,SGK1,DDC,ADCY4,CACNA1H,PALM,GNB1,ST8SIA4,PLIN5,SERPINE1,PGRMC1,CNR1,ITGA6,IRF1,E2F1,TNFRSF25,Acot1,SLC27A1,NPR2,SNCA,ESR2,PIP4K2A,DHRS4,EPHX1,AKAP12,RGS3,CHRNA6,NEU4,CRAT,ACVR2B,Nppb,ARF6,LNPEP,PLIN2,ST8SIA2,LY6E,HPGDS,COL18A1,CASP8,CAV2,SLC6A2,DBI,HDC,FAM3B,null,TRIB3,SNCG,RETSAT,NOSTRIN,FGF21,UCP3,null,ATP1A2,TSPO,PTGS2,TIRAP,BMP6,CHKB,FOXO4,LGALS3,CPT1B,EPHX2,ABCG1,TRPC3,ELOVL5,…
Nutritional Disease	HF_Rosi - HF_P0.01 - 2012-05-22 11:17 AM	1.72e-06	LOX,GAS6,ABAT,CA4,null,ABCG1,INPPL1,ATP4A,ADARB1,MAOB,ANGPTL4,SCARB1,STC2,CASP1,NAMPT,SERPINE1,SLC6A2,PDK4,PPARG,AQP7,RPS6KB1,SLC4A1,CNR1,HDC,null,RETSAT,ASAH2,PANK1,FGF21,UCP3,NTRK2,ACADVL,BCAM,null,ADAM12,BBS2,E2F1,IGFBP3,TSPO,SLC27A1,PTGS2,ESR2
Cardiovascular System Development and Function	HF_Rosi - HF_P0.01 - 2012-05-22 11:17 AM	2.11e-06	MYH10,FOXO4,LGALS3,CTGF,F2R,AGER,null,ABAT,SGK1,GAS6,EPHX2,CACNA1H,LGALS4,null,MRVI1,TRPC3,NID1,ADAMTS2,SLC4A3,SCARB1,null,SERPINE1,E2F2,PRKD1,TNFRSF21,RPS6KB1,PODXL,APLNR,CXCL9,DDIT4,FES,ROBO4,MFAP5,EPOR,CNR1,BTG1,AQP1,ANXA2,NPR3,ADAM12,null,TNFRSF25,E2F1,IGFBP3,null,NPR2,ESR2,AKAP12,RAP1B,AOC3,LOX,MYH6,TFEB,ALOX12,POLD4,Nppb,SOX17,ID1,ICAM2,LNPEP,ANGPTL4,PDLIM5,EFNB1,LY6E,null,SOX18,CASP8,CAV2,…
Cellular Growth and Proliferation	HF_Rosi - HF_P0.01 - 2012-05-22 11:17 AM	2.37e-06	EIF1AY,ST6GAL1,MYH10,CTGF,AGER,F2R,SGK1,GAS6,MSX1,PALM,GOLGA2,ADAMTS2,SKAP2,TESC,GNB1,ELF3,ST8SIA4,DNAJA3,SERPINE1,PRKD1,TNFRSF21,PDIA5,LCP1,CNR1,ITGA6,null,ANXA2,IFNA1/IFNA13,IRF1,LDOC1,JDP2,CLK2,E2F1,TNFRSF25,null,ESR2,SNCA,ENC1,RAP1B,AKAP12,TLX3,GFRA3,DAPK2,DUSP6,PRDX4,TP53I11,NEU4,null,RTKN2,POLD4,Nppb,GPR182,ID1,KCNA5,PLIN2,BRD4,ST8SIA2,HPGDS,COL18A1,CAV2,CASP8,CITED2,HEY1,SOX7,ETFB,SERTAD2,…
Cell-To-Cell Signaling and Interaction	HF_Rosi - HF_P0.01 - 2012-05-22 11:17 AM	3.75e-06	ST6GAL1,CTGF,LGALS3,AGER,F2R,GAS6,DDC,LGALS4,NID1,MAOB,SCARB1,LSR,SERPINE1,LCP1,PODXL,PTPRE,DAPK1,CD200,CXCL9,FES,CNR1,ITGA6,null,ANXA2,ARSA,IFNA1/IFNA13,ADAM12,E2F1,TNFRSF25,IGFBP3,ESR2,SNCA,PVRL2,AOC3,LOX,RGS3,CHRNA6,ACER2,ALOX12,INPPL1,ARF6,ICAM2,EFNB1,PROS1,CASP1,LY6E,CD177,CASP8,COL18A1,SEMA3F,SLC6A2,DBF4,PPARG,SLC4A1,PLXNC1,FEZ1,ADAM15,HDC,Cd24a,MAPK9,SNCG,GPIHBP1,TIMM10B,RCAN1,CHST1,F11R,S…
Tissue Development	HF_Rosi - HF_P0.01 - 2012-05-22 11:17 AM	3.75e-06	ST6GAL1,FHOD1,KRT6A,CTGF,AGER,TCF15,F2R,GAS6,SGK1,ADAMTS2,GNB1,KANK3,SERPINE1,PRKD1,PODXL,LCP1,ITGA6,ANXA2,TNFRSF25,E2F1,null,SNCA,ESR2,RAP1B,AKAP12,RGS3,POLD4,EDAR,ID1,ARF6,LY6E,COL18A1,CAV2,CASP8,HEY1,SLC4A1,DBI,RHOC,HDC,Cd24a,TIMM10B,F11R,FGF21,SWAP70,null,BCAM,PTGS2,BMP6,COL15A1,AKAP1,QPCT,DLGAP5,LPAR4,LGALS3,LGALS4,null,NID1,NKX2-1,SCARB1,RPS6KB1,AQP7,CXCL9,CD200,FES,null,HDAC5,null,ADAM12,A…
Cellular Movement	HF_Rosi - HF_P0.01 - 2012-05-22 11:17 AM	5.51e-06	MYH10,ST6GAL1,FHOD1,CTGF,KRT6A,AGER,F2R,null,GAS6,MARK1,null,GOLGA2,GNB1,ELF3,ST8SIA4,KEAP1,DNAJA3,SERPINE1,PRKD1,TNFRSF21,PODXL,LCP1,NDRG1,ROBO4,CNR1,TNP1,ITGA6,ANXA2,TNFRSF25,ESR2,RAP1B,TLX3,RGS3,GFRA3,DUSP6,GPR182,ID1,ARF6,ST8SIA2,COL18A1,CASP8,CITED2,HEY1,RHOC,Cd24a,HDC,SNCG,null,F11R,SWAP70,null,TSPO,PTGS2,TIRAP,BMP6,QPCT,FOXO4,LGALS3,FGL2,null,ETV1,null,PBK,NKX2-1,SCARB1,MGLL,E2F2,RPS6KB1,A…
Organismal Development	HF_Rosi - HF_P0.01 - 2012-05-22 11:17 AM	5.55e-06	MYH10,CTGF,KRT6A,AGER,F2R,TCF15,GAS6,CACNA1H,ADAMTS2,CKB,ST8SIA4,SERPINE1,PRKD1,ROBO4,NDRG1,CNR1,ITGA6,ANXA2,null,TPST1,NPR3,TNFRSF25,E2F1,NPR2,SNCA,ESR2,AKAP12,RAP1B,POLD4,EDAR,ID1,BRD4,ST8SIA2,COL18A1,CAV2,CITED2,HEY1,SLC4A1,DBI,HDC,LTBP1,FGF21,F11R,UCP3,null,ATP1A2,PTGS2,COL15A1,BMP6,FOXO4,LGALS3,DNMT3A,EPHX2,CA4,ETV1,ABCC10,null,TRPC3,NID1,NKX2-1,MAOB,SCARB1,STC2,null,E2F2,AQP7,RPS6KB1,CD200,…
Energy Production	HF_Rosi - HF_P0.01 - 2012-05-22 11:17 AM	1.49e-05	AOC3,PPARG,C1QTNF2,CPT1B,ADH1C,null,CRAT,ALOX12,ACAA2,FGF21,UCP3,MAOB,MAPK14,SCARB1,ACADVL,SLC22A5,PLIN5,CPT2,SLC27A1,PTGS2,MLYCD,SNCA,PDK4
Tissue Morphology	HF_Rosi - HF_P0.01 - 2012-05-22 11:17 AM	1.5e-05	MYH10,ST6GAL1,KRT6A,CTGF,AGER,F2R,SGK1,MSX1,ATP4A,CKB,PLK4,ST8SIA4,RFTN1,DNAJA3,SERPINE1,TNFRSF21,CNR1,ITGA6,IFNA1/IFNA13,IRF1,NPR3,JDP2,E2F1,TNFRSF25,MUSTN1,ESR2,SNCA,TLX3,DUSP6,ID1,PROS1,ST8SIA2,HPGDS,COL18A1,CAV2,CASP8,CITED2,HEY1,SLC4A1,HDC,Cd24a,null,FGF21,UCP3,SWAP70,null,SRGN,DAZ2,PTGS2,BMP6,LGALS3,null,EPHX2,ETV1,ABCG1,null,ABCC10,NID1,NKX2-1,SCARB1,LYNX1,null,E2F2,PDK4,null,RPS6KB1,AQP7,…
Molecular Transport	HF_Rosi - HF_P0.01 - 2012-05-22 11:17 AM	2.66e-05	FHOD1,FOXO4,LGALS3,AGER,F2R,SGK1,DDC,CPT1B,EPHX2,ATP4A,ABCG1,TRPC3,ELOVL5,NKX2-1,MAOB,SCN4A,SCARB1,LSR,MGLL,SERPINE1,PDK4,RPS6KB1,AQP7,PTPRE,C1QTNF2,FES,CNR1,AQP1,ARSA,Abcb1b,IRF1,ASAH2,PANK1,KCNB1,ERCC1,TNFRSF25,E2F1,CPT2,IGFBP3,SLC27A1,MLYCD,ESR2,PIP4K2A,SNCA,EPHX1,AOC3,SLC46A1,CHRNA6,ADH1C,CRAT,NEU4,UGCG,ALOX12,INPPL1,ACVR2B,ARF6,LNPEP,ANGPTL4,KCNA5,PLIN2,CASP1,LY6E,NAMPT,AGPAT9,HPGDS,CASP8,CO…
Cell Death	HF_Rosi - HF_P0.01 - 2012-05-22 11:17 AM	2.74e-05	CSTA,ST6GAL1,CTGF,TCF15,F2R,AGER,SGK1,GAS6,MSX1,ADARB1,SLC4A3,PLK4,ST8SIA4,ELF3,KEAP1,DNAJA3,SERPINE1,PGRMC1,PRKD1,TNFRSF21,DAPK1,NDRG1,DDIT4,MFAP5,CNR1,ITGA6,null,ANXA2,IFNA1/IFNA13,IRF1,LDOC1,UBD,JDP2,E2F1,TNFRSF25,CLK2,null,ESR2,SNCA,EPHX1,AKAP12,RAP1B,RGS3,GFRA3,DAPK2,DUSP6,PRDX4,ACVR2B,Nppb,EDAR,null,ID1,ARF6,PROS1,BRD4,ST8SIA2,HPGDS,COL18A1,CASP8,OTUD7B,CITED2,HEY1,SLC4A1,RHOC,SPC25,Cd24a,T…
Cellular Assembly and Organization	HF_Rosi - HF_P0.01 - 2012-05-22 11:17 AM	2.85e-05	MYH10,FHOD1,KRT6A,CTGF,F2R,AGER,GAS6,SGK1,ARPC5,MARK1,CACNA1H,PALM,GOLGA2,ADAMTS2,GNB1,KANK3,DNAJA3,SERPINE1,PRKD1,LCP1,PEX6,PODXL,DAPK1,NDRG1,ITGA6,ANXA2,IFNA1/IFNA13,FNBP1L,null,SNCA,ESR2,ENC1,RAP1B,AKAP12,LRRC4C,EFHD1,NEU4,ARF6,COL18A1,CAV2,PEX14,RHOC,SPC25,Cd24a,SNCG,TIMM10B,SWAP70,BCAM,QPCT,AKAP1,DLGAP5,LPAR4,null,NID1,SCARB1,LSR,PTPRE,CXCL9,NUMA1,FES,AQP1,ARSA,HDAC5,null,ERCC1,ARHGAP18,BBS2…
Cellular Development	HF_Rosi - HF_P0.01 - 2012-05-22 11:17 AM	3.4e-05	CSTA,CTGF,F2R,AGER,SGK1,GAS6,MSX1,null,ADAMTS2,TESC,ELF3,ST8SIA4,KEAP1,DNAJA3,RFTN1,SERPINE1,PRKD1,NDRG1,CNR1,ITGA6,ANXA2,IFNA1/IFNA13,IRF1,UBD,JDP2,FNBP1L,E2F1,TNFRSF25,ESR2,ENC1,SNCA,RAP1B,TLX3,DAPK2,NEU4,ACVR2B,POLD4,ID1,ARF6,LY6E,ST8SIA2,CLEC6A,CASP8,CAV2,COL18A1,CITED2,HEY1,MREG,Cd24a,TRIB3,LTBP1,F11R,FGF21,SWAP70,null,PTGS2,TIRAP,BMP6,QPCT,DLGAP5,FOXO4,LGALS3,DNMT3A,null,null,null,TRPC3,NKX…
Endocrine System Disorders	HF_Rosi - HF_P0.01 - 2012-05-22 11:17 AM	4.59e-05	AOC3,LGALS3,F2R,AGER,HN1,CA4,EPHX2,RGCC,ABCG1,ALOX12,ATP4A,HMGCS2,VWA3B,ID1,TRIM40,SCARB1,CNTNAP5,NKAPL,SERPINE1,SLC6A2,VEPH1,ACAD10,E2F2,null,SLC17A3,PPARG,AQP7,ADCY2,CD200,EDNRB,MFAP5,CNR1,AQP1,MAPK9,null,null,IRF1,C2orf88,LPAR6,UCP3,NOTCH4,PPAP2A,MAPK14,VAV3,E2F1,ATP1A2,TSPO,MLYCD,PTGS2,COL15A1,BCL2L11
Gastrointestinal Disease	HF_Rosi - HF_P0.01 - 2012-05-22 11:17 AM	4.59e-05	CTGF,AGER,F2R,SGK1,DDC,ARPC5,null,MSX1,ATP4A,PLK4,ELF3,KEAP1,SERPINE1,NKAPL,ACAD10,DAPK1,NDRG1,CNR1,ITGA6,ANXA2,null,IRF1,UBD,CYP4B1,E2F1,ESR2,ENC1,EPHX1,CHRNA6,DUSP6,ACVR2B,POLD4,ID1,TRIM40,PLIN2,null,CASP8,COL18A1,SLC6A2,VEPH1,SERTAD2,DBI,SPC25,null,FGF21,UCP3,null,ATP1A2,TSPO,PTGS2,AKAP1,QPCT,FOXO4,DLGAP5,LGALS3,CPT1B,EPHX2,CA4,LGALS4,ABCG1,HMGCS2,PBK,ELOVL5,BDH1,SCARB1,ADAM23,MGLL,MXI1,E2F2,P…
Metabolic Disease	HF_Rosi - HF_P0.01 - 2012-05-22 11:17 AM	4.59e-05	FOXO4,CTGF,LGALS3,AGER,SGK1,GAS6,EPHX2,CA4,ATP4A,ABCG1,HMGCS2,ADARB1,SCARB1,SERPINE1,NKAPL,ACAD10,E2F2,null,AQP7,RPS6KB1,CD200,CNR1,AQP1,null,IRF1,E2F1,IGFBP3,SLC27A1,MLYCD,ESR2,AOC3,ALOX12,INPPL1,VWA3B,ID1,LNPEP,TRIM40,PLIN2,CNTNAP5,CASP1,VEPH1,SLC6A2,SLC17A3,PPARG,EDNRB,HDC,MAPK9,TRIB3,null,FGF21,NOTCH4,UCP3,MAPK14,null,ACADVL,ATP1A2,TSPO,PTGS2,BCL2L11
Neurological Disease	HF_Rosi - HF_P0.01 - 2012-05-22 11:17 AM	7.3e-05	CTGF,AGER,ABAT,SGK1,DDC,CPT1B,CA4,EPHX2,ETV1,null,SH3GL2,HMGCS2,TRPC3,TESC,NKX2-1,CKB,GNB1,MAOB,SCN4A,SCARB1,PNKD,SERPINE1,PGRMC1,RPS6KB1,APLNR,LAPTM4B,NDRG1,EPOR,GRM1,MACROD1,CNR1,null,AQP1,null,ANXA2,ARSA,HDAC5,APBB1,null,ERCC1,ADAM12,E2F1,IGFBP3,null,SLC27A1,null,ESR2,SNCA,CHRNA6,ADH1C,UGCG,VAMP1,CORO2B,TYW1,KCNA5,PROS1,CASP1,LY6E,ST8SIA2,Zfp932 (includes others),HPGDS,CASP8,SLC6A2,PPARG,ETFB,…
Cell Morphology	HF_Rosi - HF_P0.01 - 2012-05-22 11:17 AM	8.52e-05	MYH10,CTGF,KRT6A,F2R,AGER,SGK1,GAS6,CACNA1H,PALM,ATP4A,CKB,SLC4A3,ST8SIA4,SERPINE1,PRKD1,PODXL,DDIT4,CNR1,ITGA6,TNP1,IRF1,NPR3,JDP2,FNBP1L,E2F1,ENC1,SNCA,ESR2,AKAP12,RAP1B,LRRC4C,TLX3,EFHD1,NEU4,ID1,ARF6,KCNA5,BRD4,ST8SIA2,CASP8,COL18A1,CITED2,HEY1,USH1G,SLC4A1,RHOC,Cd24a,HDC,SNCG,LTBP1,F11R,FGF21,SWAP70,LY9,SRGN,DAZ2,PTGS2,BMP6,COL15A1,SALL4,LPAR4,LGALS3,MFNG,null,ETV1,ABCG1,null,TRPC3,NKX2-1,SC…
Hematological Disease	HF_Rosi - HF_P0.01 - 2012-05-22 11:17 AM	0.000111	RAP1B,CTGF,F2R,GAS6,null,ALOX12,ATP4A,KCNA5,PROS1,CASP1,MGLL,null,null,SERPINE1,null,SLC6A2,SLC4A1,CXCL9,EDNRB,EPOR,ATRX,HDC,null,ANXA2,IRF1,ATP1A2,PTGS2,TIRAP,ADCY7
Hereditary Disorder	HF_Rosi - HF_P0.01 - 2012-05-22 11:17 AM	0.000111	CTGF,AGER,SGK1,EPHX2,CPT1B,null,ETV1,HMGCS2,NKX2-1,TESC,CKB,GNB1,MAOB,SCN4A,KEAP1,SERPINE1,PGRMC1,PDK4,RPS6KB1,LAPTM4B,APLNR,NDRG1,EPOR,CNR1,null,AQP1,ANXA2,null,IRF1,HDAC5,ERCC1,E2F1,IGFBP3,null,SLC27A1,null,ESR2,LOX,MYCL1,CDC20,CHRNA6,DUSP6,ADH1C,UGCG,VAMP1,POLD4,CORO2B,ID1,ARF6,ICAM2,ANGPTL4,KCNA5,CASP1,LY6E,Zfp932 (includes others),ST8SIA2,null,CASP8,CHEK2,PPARG,ETFB,SLC4A1,ADCY2,SYTL4,RHOC,H…
Infectious Disease	HF_Rosi - HF_P0.01 - 2012-05-22 11:17 AM	0.000111	SLC4A1,LGALS3,Ifi47,EPOR,Cd24a,HDC,null,ANXA2,IFNA1/IFNA13,IRF1,null,KCNA5,CASP1,POLA2,MGLL,null,PTGS2,TIRAP,E2F2
Nucleic Acid Metabolism	HF_Rosi - HF_P0.01 - 2012-05-22 11:17 AM	0.000125	AKAP12,MYH6,DNMT3A,ADCY4,PALM,Nppb,ACAA2,GNB1,ACOT1,CASP8,PDK4,PEX6,ADCY2,APLNR,DBI,GRM1,CNR1,UPP1,AQP1,null,null,ASAH2,PANK1,UCP3,UGP2,ACOT2,SLC22A5,ATP1A2,PAPSS1,Acot1,SPARC,MLYCD,PTGS2,BMP6,SNCA,NPR2,ADCY7
Carbohydrate Metabolism	HF_Rosi - HF_P0.01 - 2012-05-22 11:17 AM	0.000165	NNAT,FOXO4,FHOD1,CTGF,AGER,F2R,ABCG1,TRPC3,ELOVL5,GNB1,ST8SIA4,SCARB1,MGLL,SERPINE1,RGL1,PDK4,AQP7,RPS6KB1,PTPRE,C1QTNF2,FES,GRM1,AQP1,Abcb1b,PANK1,null,ERCC1,UGP2,E2F1,IGFBP3,SLC27A1,null,MLYCD,PIP4K2A,ESR2,SNCA,AOC3,RGS3,DUSP6,CRAT,INPPL1,ACVR2B,FBP2,FUT8,ARF6,LNPEP,PCK2,PLIN2,ST8SIA2,SLC17A3,PPARG,ADCY2,SYTL4,MAPK9,TRIB3,FGF21,CHST1,UCP3,MAPK14,SRGN,null,ACADVL,PTGS2,TIRAP,CHKB
Nervous System Development and Function	HF_Rosi - HF_P0.01 - 2012-05-22 11:17 AM	0.000182	MYH10,F2R,AGER,SGK1,GAS6,EPHX2,CACNA1H,MARK1,ETV1,NKX2-1,CKB,SLC4A3,ST8SIA4,LYNX1,MGLL,CD200,FES,GRM1,CNR1,ITGA6,AQP1,ARSA,APBB1,BBS2,FNBP1L,E2F1,null,SHISA2,SNCA,ESR2,RAP1B,AKAP12,LOX,TLX3,RGS3,CDC20,CHRNA6,GFRA3,NEU4,INPPL1,ID1,ARF6,KCNA5,EFNB1,CASP1,ST8SIA2,COL18A1,SEMA3F,CITED2,HEY1,PPARG,LXN,SYTL4,PLXNC1,EDNRB,FEZ1,UPP1,HDC,MAPK9,NTRK2,VAV3,ATP1A2,CLCN6,PTGS2,SKIL,BCL2L11,SALL4
Cancer	HF_Rosi - HF_P0.01 - 2012-05-22 11:17 AM	0.000217	MYH10,KRT6A,AGER,ABAT,DDC,HEPH,PLK4,ELF3,MPHOSPH8,KEAP1,SERPINE1,PRKD1,DAPK1,DDIT4,ROBO4,MFAP5,CNR1,ITGA6,ANXA2,null,JDP2,CLK2,SLC27A1,ESR2,PIP4K2A,EPHX1,HN1,CRAT,POLD4,ZRSR2,ARF6,PLIN2,BRD4,LY6E,CASP8,HEY1,SERTAD2,SLC4A1,RHOC,SNCG,null,null,BCAM,ATP1A2,BMP6,QPCT,AKAP1,FOXO4,DLGAP5,Tnfrsf22/Tnfrsf23,LGALS3,CPT1B,FGL2,null,RGCC,ETV1,ABCG1,MRVI1,BDH1,LSR,ADAM23,BRIP1,MXI1,E2F2,NUMA1,EPOR,BTG1,AQP1,…
Organ Morphology	HF_Rosi - HF_P0.01 - 2012-05-22 11:17 AM	0.000226	MYH10,CTGF,LGALS3,AGER,F2R,GAS6,null,NKX2-1,CKB,ST8SIA4,LYNX1,SERPINE1,RPS6KB1,PTPRE,FES,EPOR,ITGA6,AQP1,ARSA,APBB1,ADAM12,BBS2,E2F1,SHISA2,null,SNCA,ESR2,AKAP12,MYH6,CHRNA6,Nppb,ID1,LNPEP,PDLIM5,EFNB1,LY6E,ST8SIA2,HPGDS,COL18A1,CAV2,CASP8,CITED2,HEY1,FGF16,SLC4A1,SYTL4,ADAM15,HDC,UPP1,GJA5,LTBP1,FGF21,MAPK14,NTRK2,BCAM,ACADVL,ATP1A2,PTGS2,COL15A1,BCL2L11
Renal and Urological Disease	HF_Rosi - HF_P0.01 - 2012-05-22 11:17 AM	0.00035	Tnfrsf22/Tnfrsf23,CTGF,AGER,CHRNA6,GAS6,SGK1,null,CD177,SERPINE1,SLC6A2,PDK4,AIM1,PPARG,ETFB,AQP7,PODXL,SLC4A1,EDNRB,CNR1,AQP1,SNCG,IFNA1/IFNA13,ERCC1,NPR3,E2F1,SPARC,PTGS2,MLYCD
Organismal Survival	HF_Rosi - HF_P0.01 - 2012-05-22 11:17 AM	4.21E-04	MYH10,LGALS3,F2R,AGER,DNMT3A,GAS6,CA4,ETV1,null,ABCC10,MRVI1,GNB1,Defb1,ST8SIA4,SCARB1,KEAP1,Cd209b,DNAJA3,null,SERPINE1,BRIP1,MXI1,E2F2,RPS6KB1,LCP1,PODXL,CD200,CXCL9,NDRG1,FES,EPOR,CNR1,ITGA6,Abcb1b,IRF1,UBD,null,APBB1,null,ERCC1,ADAM12,E2F1,IGFBP3,ESR2,SNCA,NPR2,AKAP12,LOX,TFEB,Ifi47,ADH1C,UGCG,ALOX12,ACVR2B,FUT8,ANGPTL4,EFNB1,PROS1,BRD4,CASP1,ST8SIA2,LY6E,CASP8,CITED2,PEX11A,PPARG,SLC4A1,EDNR…
Organismal Injury and Abnormalities	HF_Rosi - HF_P0.01 - 2012-05-22 11:17 AM	4.23E-04	MYH6,CTGF,CHRNA6,F2R,ABAT,EPHX2,CA4,CACNA1H,VAMP1,ATP4A,Nppb,MAOB,ELF3,KCNA5,CASP1,PNKD,NAMPT,HPGDS,SERPINE1,SLC6A2,PPARG,SLC4A1,CXCL9,CNR1,null,ARSA,IFNA1/IFNA13,UBD,RCAN1,null,MAPK14,NTRK2,ACADVL,VAV3,CYP4B1,ATP1A2,E2F1,IGFBP3,SPARC,PTGS2,BMP6,SNCA,ESR2,BCL2L11,PVRL2,QPCT
Cellular Function and Maintenance	HF_Rosi - HF_P0.01 - 2012-05-22 11:17 AM	4.44E-04	FHOD1,MYH10,CTGF,KRT6A,F2R,AGER,SGK1,GAS6,ARPC5,MARK1,CACNA1H,PALM,GOLGA2,TESC,GNB1,CKB,ELF3,KANK3,DNAJA3,RFTN1,SERPINE1,PRKD1,PEX6,LCP1,PODXL,DAPK1,NDRG1,DDIT4,ITGA6,IFNA1/IFNA13,IRF1,LDOC1,UBD,SGIP1,FNBP1L,E2F1,TNFRSF25,SLC27A1,null,ENC1,SNCA,ESR2,AKAP12,RAP1B,LRRC4C,DAPK2,EFHD1,NEU4,GPR182,ID1,ARF6,LNPEP,KCNA5,PROS1,CLEC6A,COL18A1,CASP8,CAV2,PEX14,SLC4A1,OTOP1,RHOC,HDC,SPC25,Cd24a,FAM3B,TRIB3,…
Cellular Compromise	HF_Rosi - HF_P0.01 - 2012-05-22 11:17 AM	6.12E-04	MYH10,CTGF,AGER,EDNRB,CLDN5,ANGPTL4,NTRK2,SCARB1,EFNB1,KEAP1,E2F1,PTGS2,CASP8,SNCA,ESR2,E2F2,PVRL2
Skeletal and Muscular Disorders	HF_Rosi - HF_P0.01 - 2012-05-22 11:17 AM	8.57E-04	CTGF,SGK1,EPHX2,CPT1B,CA4,DDC,ATP4A,SH3GL2,HMGCS2,TESC,CKB,GNB1,MAOB,SCN4A,PGRMC1,LAPTM4B,APLNR,NDRG1,CNR1,AQP1,ANXA2,null,HDAC5,E2F1,null,SLC27A1,MLYCD,null,SNCA,ESR2,ADH1C,UGCG,VAMP1,ACVR2B,CORO2B,TYW1,ID1,KCNA5,CASP1,LY6E,Zfp932 (includes others),ST8SIA2,CASP8,SLC6A2,PPARG,ETFB,ADCY2,SYTL4,SNCG,RCAN1,F11R,NOTCH4,NTRK2,ATP1A2,ACAT1,TSPO,UCK2,PTGS2,ADCY7,ARMCX2
Cell Cycle	HF_Rosi - HF_P0.01 - 2012-05-22 11:17 AM	8.57E-04	MYH10,DLGAP5,FOXO4,LGALS3,GAS6,SGK1,RGCC,LGALS4,GOLGA2,PLK4,E2F2,MXI1,RPS6KB1,NUMA1,EPOR,null,IRF1,UBD,APBB1,ERCC1,ARHGAP18,JDP2,E2F1,IGFBP3,CDC20,POLD4,ID1,PROS1,BRD4,null,NAMPT,COL18A1,SEMA3F,CHEK2,DBF4,Siah1b,PPARG,FGF16,ADCY2,NUSAP1,DBI,SPC25,ATRX,MAPK9,LTBP1,EMP1,KIF22,MAPK14,NTRK2,TAF1D,SPARC,null,SKIL,PTGS2,BMP6,BCL2L11
Embryonic Development	HF_Rosi - HF_P0.01 - 2012-05-22 11:17 AM	9.45E-04	DLGAP5,CTGF,LGALS3,KRT6A,F2R,AGER,TCF15,null,ADAMTS2,NKX2-1,SERPINE1,RPS6KB1,GRM1,ITGA6,null,IFNA1/IFNA13,IRF1,HDAC5,RASSF4,E2F1,TNFRSF25,IGFBP3,ESR2,SNCA,ENC1,AKAP12,UGCG,ALOX12,ACVR2B,EDAR,ID1,BRD4,CASP1,NAMPT,SOX18,CAV2,CASP8,HEY1,PPARG,DBI,MAPK9,TRIB3,LDB2,EMP1,FGF21,MAPK14,null,ESM1,SKIL,PTGS2,DCT,BCL2L11,QPCT
Reproductive System Disease	HF_Rosi - HF_P0.01 - 2012-05-22 11:17 AM	1.02E-03	CTGF,F2R,AGER,SGK1,DNMT3A,GAS6,RGCC,ETV1,ABCG1,MRVI1,ADARB1,PBK,BDH1,MPHOSPH8,PDK4,null,CXCL9,NDRG1,MFAP5,EPOR,ITGA6,ANXA2,IRF1,PIK3R3,ADAM12,IGFBP3,ESR2,AKAP12,RAP1B,HN1,UGCG,C10orf10,ID1,CASP1,LY6E,CASP8,COL18A1,CAV2,SLC6A2,CITED2,PPARG,SEMA3G,ADCY2,PLXNC1,EDNRB,PRC1,FAM3B,LTBP1,C2orf88,NOTCH4,LPAR6,PPAP2A,NTRK2,VAV3,PTGS2,COL15A1,CLUH
Developmental Disorder	HF_Rosi - HF_P0.01 - 2012-05-22 11:17 AM	1.03E-03	LOX,MYH10,MYH6,CTGF,AGER,F2R,TCF15,CACNA1H,ATP4A,INPPL1,ACVR2B,MRVI1,NKX2-1,SCARB1,PNKD,SERPINE1,E2F2,CITED2,PPARG,SLC4A1,EPOR,ITGA6,HDAC5,EMP1,RCAN1,MAPK14,VAV3,ATP1A2,E2F1,PTGS2,ESR2,NPR2,BCL2L11,SALL4,AKAP1
Vitamin and Mineral Metabolism	HF_Rosi - HF_P0.01 - 2012-05-22 11:17 AM	1.03E-03	FOXO4,DBI,GRM1,HDC,ADH1C,CACNA1H,ITGA6,null,ALOX12,ABCG1,RETSAT,Nppb,SCARB1,PLIN2,ACAT1,UGT2B15,TSPO,BMP6,ESR2,PGRMC1,DHRS4
Cardiovascular Disease	HF_Rosi - HF_P0.01 - 2012-05-22 11:17 AM	1.05E-03	MYH10,LGALS3,CTGF,F2R,AGER,GAS6,ADCY4,DDC,CA4,CACNA1H,null,ATP4A,MAOB,SCARB1,PNKD,SERPINE1,PRKD1,RPS6KB1,APLNR,EPOR,CNR1,null,ANXA2,IFNA1/IFNA13,IRF1,null,NPR3,E2F1,MLYCD,ESR2,NPR2,PVRL2,RAP1B,LOX,MYH6,CHRNA6,DUSP6,ALOX12,ACVR2B,Nppb,DEF6,VWA3B,KCNA5,PLIN2,PROS1,PDLIM5,CNTNAP5,TINAGL1,CASP1,LY6E,NAMPT,HPGDS,CASP8,VEPH1,SLC6A2,CITED2,PPARG,SLC4A1,EDNRB,MAPK9,GJA5,LTBP1,RCAN1,MAPK14,null,ACADVL,VAV…
Reproductive System Development and Function	HF_Rosi - HF_P0.01 - 2012-05-22 11:17 AM	1.19E-03	PPARG,DLGAP5,LOX,TFEB,EPOR,ADAM15,GAS6,ITGA6,AQP1,NOTCH4,NTRK2,ELF3,MAPK14,C8orf4,IGFBP3,PTGS2,ESR2,CITED2,BCL2L11,PDK4
Psychological Disorders	HF_Rosi - HF_P0.01 - 2012-05-22 11:17 AM	1.19E-03	CTGF,AGER,ABAT,DDC,null,SH3GL2,MAOB,SCARB1,PROS1,CASP1,SERPINE1,CASP8,SLC6A2,PPARG,RPS6KB1,GRM1,CNR1,MACROD1,AQP1,MAPK9,null,APBB1,NOTCH4,NTRK2,ADAM12,IGFBP3,TSPO,SPARC,PTGS2,BMP6,ESR2,SNCA,BCL2L11,QPCT
Hematological System Development and Function	HF_Rosi - HF_P0.01 - 2012-05-22 11:17 AM	1.24E-03	MYH10,LGALS3,CTGF,F2R,AGER,null,null,TESC,ELF3,SCARB1,DNAJA3,RFTN1,null,SERPINE1,E2F2,PRKD1,PDK4,TNFRSF21,PODXL,LCP1,CXCL9,FES,EPOR,ITGA6,AQP1,ANXA2,SNRK,Abcb1b,IFNA1/IFNA13,IRF1,HDAC5,PANK1,UBD,null,NPR3,E2F1,TNFRSF25,ESR2,AOC3,SLC46A1,MPZL2,DEF6,BLK,ID1,ICAM2,EFNB1,CLEC6A,CASP8,CITED2,PPARG,SLC4A1,UPP1,HDC,Cd24a,MAPK9,GAB3,CLCF1,LTBP1,FGF21,F11R,MAPK14,SWAP70,VAV3,PTGS2,TIRAP,BCL2L11,QPCT
Immune Cell Trafficking	HF_Rosi - HF_P0.01 - 2012-05-22 11:17 AM	1.24E-03	AOC3,PPARG,TNFRSF21,PODXL,LCP1,LGALS3,CTGF,CXCL9,F2R,AGER,HDC,ITGA6,ANXA2,Abcb1b,F11R,MAPK14,SWAP70,ICAM2,null,EFNB1,SERPINE1,ESR2,QPCT
Inflammatory Response	HF_Rosi - HF_P0.01 - 2012-05-22 11:17 AM	1.24E-03	PPARG,AOC3,ST6GAL1,CTGF,LGALS3,CXCL9,AGER,F2R,ALOX12,ANXA2,F11R,ARF6,MAPK14,PROS1,EFNB1,PTGS2,TIRAP,SERPINE1,ESR2,QPCT
Connective Tissue Development and Function	HF_Rosi - HF_P0.01 - 2012-05-22 11:17 AM	1.50E-03	CTGF,LGALS3,ABCG1,ANGPTL4,SERPINE1,ARL4A,HEY1,PEX11A,PPARG,AQP7,EDNRB,CNR1,HDC,ITGA6,HDAC5,FGF21,UCP3,MAPK14,ACADVL,JDP2,BBS2,LGALS3BP,E2F1,IGFBP3,SPARC,PTGS2,ESR2
Drug Metabolism	HF_Rosi - HF_P0.01 - 2012-05-22 11:17 AM	1.50E-03	CHRNA6,FEZ1,DDC,CNR1,null,UGCG,MAPK9,SNCG,Abcb1b,MAOB,VAV3,TNFRSF25,CYB5A,PTGS2,ESR2,SNCA,SLC6A2
Dermatological Diseases and Conditions	HF_Rosi - HF_P0.01 - 2012-05-22 11:17 AM	1.63E-03	LPAR6,ATP1A2,ATP4A,ALOX12,null,SOX18,BMP6,COL18A1
Connective Tissue Disorders	HF_Rosi - HF_P0.01 - 2012-05-22 11:17 AM	2.20E-03	PPARG,ID1,CNR1,CA4,ATP1A2,ATP4A,PTGS2,ACVR2B,ESR2
Endocrine System Development and Function	HF_Rosi - HF_P0.01 - 2012-05-22 11:17 AM	2.85E-03	FOXO4,CACNA1H,ALOX12,INPPL1,Nppb,ELOVL5,SCARB1,CASP8,SERPINE1,PDK4,PPARG,RPS6KB1,SYTL4,DBI,GRM1,CNR1,HDC,FAM3B,ITGA6,MAPK9,FGF21,UCP3,ERCC1,ACADVL,null,E2F1,IGFBP3,TSPO,SLC27A1,PTGS2,BMP6,ESR2
Hair and Skin Development and Function	HF_Rosi - HF_P0.01 - 2012-05-22 11:17 AM	3.02E-03	PPARG,KRT6A,CTGF,TCF15,DBI,ADAM15,MAPK9,UGCG,null,ADAMTS2,EDAR,LDB2,EMP1,null,E2F1,SOX18,DCT,PTGS2
Lymphoid Tissue Structure and Development	HF_Rosi - HF_P0.01 - 2012-05-22 11:17 AM	3.02E-03	PPARG,FGF21,AGER,SERPINE1
Organ Development	HF_Rosi - HF_P0.01 - 2012-05-22 11:17 AM	3.02E-03	AKAP12,KRT6A,CTGF,LGALS3,AGER,TCF15,UGCG,ADAMTS2,EDAR,NKX2-1,SOX17,ID1,SOX18,CAV2,SERPINE1,HEY1,PPARG,DBI,ITGA6,MAPK9,null,HDAC5,LDB2,EMP1,FGF21,null,E2F1,DCT,PTGS2,ESR2
Skeletal and Muscular System Development and Function	HF_Rosi - HF_P0.01 - 2012-05-22 11:17 AM	3.02E-03	PPARG,RPS6KB1,PTPRE,AGER,RGCC,ALOX12,ACVR2B,HDAC5,FGF21,MAPK14,ADAM12,EFNB1,E2F1,HPGDS,PTGS2,SERPINE1,BMP6,COL15A1,CAV2,HEY1
Respiratory Disease	HF_Rosi - HF_P0.01 - 2012-05-22 11:17 AM	3.57E-03	AKAP12,LOX,CTGF,MYCL1,AGER,CHRNA6,CDC20,DUSP6,null,ADH1C,POLD4,NKX2-1,ID1,ARF6,ANGPTL4,ICAM2,KCNA5,KEAP1,SERPINE1,CASP8,CHEK2,null,PDK4,PPARG,RPS6KB1,DAPK1,EDNRB,RHOC,EPOR,ITGA6,null,IRF1,HDAC5,MAPK14,ERCC1,E2F1,IGFBP3,PTGS2,TIRAP,ESR2,EPHX1
Renal and Urological System Development and Function	HF_Rosi - HF_P0.01 - 2012-05-22 11:17 AM	4.61E-03	ST6GAL1,DLGAP5,LOX,CTGF,LGALS3,AGER,GAS6,null,ACVR2B,SCARB1,CLEC6A,CAV2,SERPINE1,COL18A1,SLC6A2,MXI1,PODXL,DAPK1,CXCL9,ADAM15,ITGA6,MAPK9,ANXA2,MAPK14,BCAM,ESM1,E2F1,IGFBP3,SPARC,PTGS2,ENC1,BCL2L11,QPCT,SALL4
DNA Replication, Recombination, and Repair	HF_Rosi - HF_P0.01 - 2012-05-22 11:17 AM	5.91E-03	RAP1B,LGALS3,F2R,SGK1,ALOX12,INPPL1,ID1,CCDC88A,PROS1,BRD4,PRKD1,CHEK2,PPARG,PTPRE,ADCY2,PRC1,SPC25,MAPK9,IRF1,PIK3R3,MAPK14,E2F1,IGFBP3,SPARC,PTGS2,BMP6
Hematopoiesis	HF_Rosi - HF_P0.01 - 2012-05-22 11:17 AM	5.91E-03	LGALS3,SLC46A1,AGER,MPZL2,null,DEF6,BLK,ID1,ELF3,DNAJA3,RFTN1,CLEC6A,CASP8,CITED2,E2F2,PRKD1,LXN,PPARG,SLC4A1,FES,EPOR,Cd24a,MAPK9,SNRK,GAB3,CLCF1,IFNA1/IFNA13,IRF1,HDAC5,LTBP1,UBD,MAPK14,SWAP70,E2F1,TNFRSF25,PTGS2,TIRAP,BCL2L11
Humoral Immune Response	HF_Rosi - HF_P0.01 - 2012-05-22 11:17 AM	5.91E-03	ARF6,PROS1,E2F1,BCL2L11
Inflammatory Disease	HF_Rosi - HF_P0.01 - 2012-05-22 11:17 AM	5.91E-03	ATP1A2,ALOX12,ATP4A,PTGS2
Protein Synthesis	HF_Rosi - HF_P0.01 - 2012-05-22 11:17 AM	6.47E-03	null,INPPL1,NKX2-1,ANGPTL4,SCARB1,CASP1,COL18A1,SERPINE1,PDK4,PPARG,RPS6KB1,SLC4A1,FES,CNR1,HDC,FAM3B,GPIHBP1,IRF1,RCAN1,FGF21,NTRK2,ERCC1,null,NPR3,LGALS3BP,VAV3,E2F1,IGFBP3,PTGS2,ESR2
Post-Translational Modification	HF_Rosi - HF_P0.01 - 2012-05-22 11:17 AM	6.54E-03	RPS6KB1,ERCC1,null,UPP1,IGFBP3,DBF4,BCL2L11
Hepatic System Development and Function	HF_Rosi - HF_P0.01 - 2012-05-22 11:17 AM	0.007	PPARG,LGALS3,CTGF,EDNRB,PTGS2
Hepatic System Disease	HF_Rosi - HF_P0.01 - 2012-05-22 11:17 AM	9.73E-03	PPARG,FOXO4,DDC,CNR1,ACVR2B,ELOVL5,PANK1,FGF21,ERCC1,ACADVL,null,KEAP1,BBS2,PLIN2,SLC22A5,PTGS2
Category	AnalysisName	p-value	Molecules
Lipid Metabolism	HF_Pio - HF_P0.01 - 2012-05-22 11:18 AM	2.79E-04	PRPF19,null,LIF,AGER,APOA2,ADH1C,NOS3,ELOVL5,OPRL1,PLA2G2C,SCNN1A,CEPT1,SERPINA1,MGLL,CASP8,SLCO2B1,PDK4,PPARG,AQP7,EDNRB,null,HDC,DBH,GPIHBP1,APC,SULT2B1,Rdh1 (includes others),UCP3,RHOQ,PRKCI,RBP7,null
Small Molecule Biochemistry	HF_Pio - HF_P0.01 - 2012-05-22 11:18 AM	5.41E-05	SLC37A2,FOXP2,SLC1A4,LIF,null,PRPF19,AGER,DNMT3A,APOA2,ADH1C,NOS3,ELOVL5,PLA2G2C,OPRL1,SCNN1A,CEPT1,SERPINA1,MGLL,PIK3R2,CASP8,SLCO2B1,PDK4,PPARG,AQP7,EDNRB,null,FEZ1,HDC,AQP1,DBH,GPIHBP1,APC,SULT2B1,Rdh1 (includes others),UCP3,RBP7,PRKCI,AK5,RHOQ,null,CYP4B1,PNP,PTPRS,CHIA,null
Cardiovascular System Development and Function	HF_Pio - HF_P0.01 - 2012-05-22 11:18 AM	5.71E-03	PPARG,FOXP2,TFEB,LIF,TGFBR1,EDNRB,AGER,KLK3,null,GAS6,NOS3,TNIP2,FBLN1,CACNB2,CASP8,COL15A1
Cell-To-Cell Signaling and Interaction	HF_Pio - HF_P0.01 - 2012-05-22 11:18 AM	2.92E-03	FOXP2,LIF,HTR4,AGER,ARHGEF1,LGALS4,NOS3,null,ADAM28,EFNB1,MGLL,CACNB2,PDZRN3,CASP8,PPARG,PODXL,MGST1,ARTN,null,FEZ1,HDC,DBH,SYBU,PRKCI,PTPRS
Tissue Development	HF_Pio - HF_P0.01 - 2012-05-22 11:18 AM	2.35E-04	CELA1,FOXP2,DLGAP5,LIF,AGER,STMN2,DNMT3A,GAS6,GADD45G,LGALS4,ARHGEF1,SYNE1,NOS3,GPR4,NET1,ADAM28,CBY1,EFNB1,FBLN1,MGLL,CASP8,PPARG,AQP7,HLX,STIL,PODXL,null,null,null,null,HDC,IGFALS,AQP1,IBSP,OTX1,DBH,NANOS3,APC,IFT122,PRKCI,PTPRS,null,ITGB6,null,CARM1,AKAP1
Cellular Movement	HF_Pio - HF_P0.01 - 2012-05-22 11:18 AM	3.99E-03	PPARG,PODXL,TGFBR1,LIF,EDNRB,ARTN,AGER,null,TCIRG1,ARHGEF1,NOS3,GPR182,null,PRKCI,ELF3,null,FBLN1,BRD4,SERPINA1,MGLL,PIK3R2,KLF8,ITGB6
Organismal Development	HF_Pio - HF_P0.01 - 2012-05-22 11:18 AM	1.99E-04	FOXP2,LIF,AGER,DNMT3A,GAS6,TCIRG1,CA4,SYNE1,NOS3,SPRED2,SCNN1A,CBY1,FBLN1,AQP7,STIL,HLX,PDE10A,IGFALS,AQP1,IBSP,OTX1,DBH,NANOS3,APC,Rdh1 (includes others),CTSA,MDM4,IFT122,PTPRS,PNP,null,ITGB6,null,CELA1,TFEB,HTR4,BRD4,PPARG,EDNRB,null,FEZ1,null,null,null,HDC,UBE3A,UCP3,null,STXBP3,COL15A1,CARM1
Tissue Morphology	HF_Pio - HF_P0.01 - 2012-05-22 11:18 AM	5.30E-04	FOXP2,LIF,null,TGFBR1,AGER,TCIRG1,SYNE1,ARHGEF1,NOS3,SPRED2,CBY1,FBLN1,PDK4,AQP7,IGFALS,AQP1,OTX1,APC,DLGAP2,Rdh1 (includes others),ZBTB18,IFT122,MDM4,JDP2,PNP,PTPRS,ITGB6,null,null,HTR4,CLDN15,GADD45G,null,EFNB1,BRD4,SERPINA1,CASP8,ARL4A,PPARG,EDNRB,FEZ1,null,HDC,DOT1L,ATRX,UBE3A,null,UCP3,PRKCI,null,SRGN,DAZ2,CLCN6,COL15A1,CARM1
Molecular Transport	HF_Pio - HF_P0.01 - 2012-05-22 11:18 AM	5.41E-05	SLC37A2,FOXP2,SLC1A4,LIF,null,KLK3,AGER,CA4,TCIRG1,APOA2,ADH1C,SLC26A8,NOS3,ELOVL5,SCNN1A,SCN4A,CACNB2,MGLL,PIK3R2,CASP8,SLCO2B1,PDK4,PPARG,AQP7,EDNRB,FEZ1,null,SLC35A3,HDC,ATP2A3,AQP1,DBH,APC,GPIHBP1,Rdh1 (includes others),UCP3,RHOQ,RBP7,PRKCI,null,STXBP3,PNP,PTPRS
Cell Death	HF_Pio - HF_P0.01 - 2012-05-22 11:18 AM	1.95E-03	PPARG,MGST1,LIF,TGFBR1,PRPF19,null,EDNRB,ARTN,AGER,GAS6,DNMT3A,DOT1L,LGALS4,NOS3,APC,TNIP2,DAZ2,SERPINA1,PIK3R2,CASP8
Cellular Assembly and Organization	HF_Pio - HF_P0.01 - 2012-05-22 11:18 AM	6.52E-03	DLGAP5,TFEB,LIF,HTR4,STMN2,AGER,ARHGEF1,NOS3,RAB22A,GPR4,NET1,EFNB1,PPARG,PODXL,null,ARTN,FEZ1,null,OTX1,APC,BRSK2,PRKCI,RHOQ,SRGN,MYLIP,PTPRS,null,AKAP1
Cellular Development	HF_Pio - HF_P0.01 - 2012-05-22 11:18 AM	3.99E-03	PPARG,TGFBR1,LIF,PRPF19,AGER,null,GAS6,null,NOS3,NANOS3,null,APC,MDM4,ELF3,EFNB1,CBY1,CASP8
Endocrine System Disorders	HF_Pio - HF_P0.01 - 2012-05-22 11:18 AM	9.25E-03	PPARG,AQP7,TGFBR1,EDNRB,CA4,APOA2,DBH,NOS3,DLGAP2,APC,AVPR2,UCP3,SAMD12,PRKCI,null,STXBP3,PTPRS,PIK3R2
Gastrointestinal Disease	HF_Pio - HF_P0.01 - 2012-05-22 11:18 AM	3.11E-04	PPARG,PODXL,PRKCI,COL24A1,ITGB6,COL15A1,COL25A1,APC
Metabolic Disease	HF_Pio - HF_P0.01 - 2012-05-22 11:18 AM	1.35E-03	PPARG,AQP7,AGER,EDNRB,GAS6,TCIRG1,APOA2,CA4,DBH,NOS3,DLGAP2,GPIHBP1,BCKDHB,AVPR2,CTSA,UCP3,SAMD12,SCN4A,PRKCI,null,CLCN6,STXBP3,PIK3R2,PMM2
Neurological Disease	HF_Pio - HF_P0.01 - 2012-05-22 11:18 AM	3.08E-03	FOXP2,PRPF19,SLC1A4,TSPAN7,HTR4,GAS6,ABAT,TCIRG1,FAM20C,APOA2,CA4,ADH1C,SYNE1,NOS3,OPRL1,SCN4A,CACNB2,PPARG,EDNRB,PDE10A,null,ATRX,HDC,DBH,UBE3A,BRSK2,DYNC1H1,CTSA,MDM4,PRKCI,CLCN6,null
Cell Morphology	HF_Pio - HF_P0.01 - 2012-05-22 11:18 AM	5.30E-04	FOXP2,null,LIF,HTR4,AGER,STMN2,GAS6,ARHGEF1,NOS3,CBY1,EFNB1,FBLN1,BRD4,CASP8,PPARG,HLX,PODXL,EDNRB,FEZ1,null,HDC,AQP1,VPS26A,UBE3A,APC,IFT122,PRKCI,SRGN,JDP2,CLCN6,ITGB6,CARM1,null
Hematological Disease	HF_Pio - HF_P0.01 - 2012-05-22 11:18 AM	1.17E-03	AVPR2,GPR4,GAS6,FBLN1,ATRX,DOT1L,BRIP1
Infectious Disease	HF_Pio - HF_P0.01 - 2012-05-22 11:18 AM	6.72E-03	PPARG,GAS6,DNMT3A,TRIM5
Nucleic Acid Metabolism	HF_Pio - HF_P0.01 - 2012-05-22 11:18 AM	4.85E-03	PPARG,null,HTR4,DNMT3A,PDE10A,SLC35A3,AQP1,NOS3,SLC28A1,UCP3,AVPR2,INO80,AK5,GPR4,PNP,Acot1,CASP8,null,PDK4
Carbohydrate Metabolism	HF_Pio - HF_P0.01 - 2012-05-22 11:18 AM	5.41E-05	PPARG,SLC37A2,AQP7,null,AGER,null,SLC35A3,APOA2,AQP1,DBH,NOS3,ELOVL5,UCP3,CEPT1,RHOQ,PRKCI,null,STXBP3,PTPRS,PIK3R2,CHIA,PDK4
Nervous System Development and Function	HF_Pio - HF_P0.01 - 2012-05-22 11:18 AM	1.94E-03	FOXP2,LIF,AGER,STMN2,HTR4,GAS6,SYNE1,NOS3,RAB22A,OPRL1,EFNB1,CACNB2,PPARG,HLX,EDNRB,ARTN,FEZ1,HDC,AQP1,OTX1,UBE3A,BRSK2,SYBU,ZBTB18,MDM4,RHOQ,MYLIP,STXBP3,PTPRS,CLCN6,GABRR1,null
Cancer	HF_Pio - HF_P0.01 - 2012-05-22 11:18 AM	3.11E-04	DLGAP5,TGFBR1,STMN2,AGER,TCIRG1,FAM20C,RGCC,LGALS4,NOS3,KLK11,SAMD10,GPR4,SERPINA1,PIK3R2,PDZRN3,CASP8,BRIP1,PDK4,PPARG,EDNRB,SEC14L4,PDE10A,null,AQP1,IBSP,UBE3A,APC,AVPR2,LPAR6,PRKCI,null,COL15A1,null,CFHR1,RPS6KC1
Organ Morphology	HF_Pio - HF_P0.01 - 2012-05-22 11:18 AM	2.35E-04	FOXP2,CELA1,LIF,null,KLK3,CLDN15,GAS6,TCIRG1,SYNE1,NOS3,GPR4,CBY1,FBLN1,BRD4,PDK4,PPARG,HLX,PODXL,null,null,ATRX,IGFALS,AQP1,IBSP,OTX1,UBE3A,BRSK2,ZBTB18,MDM4,IFT122,FERMT1,STXBP3,PTPRS,ITGB6,null,CARM1
Renal and Urological Disease	HF_Pio - HF_P0.01 - 2012-05-22 11:18 AM	1.35E-03	PPARG,AQP7,PODXL,AGER,EDNRB,GAS6,AQP1,NOS3,APC,BCKDHB,AVPR2,FERMT1,null
Organismal Survival	HF_Pio - HF_P0.01 - 2012-05-22 11:18 AM	9.56E-03	FOXP2,TFEB,LIF,TGFBR1,PRPF19,AGER,DNMT3A,GAS6,CA4,TCIRG1,ADH1C,NOS3,SPRED2,SCNN1A,RPL6,EFNB1,FBLN1,BRD4,CACNB2,CASP8,BRIP1,PPARG,PODXL,EDNRB,DOT1L,HBE1,DBH,UBE3A,null,APC,MDM4,LPAR6,CTSA,PRKCI,FERMT1,PTPRS,null,CARM1,null,KRR1
Cellular Function and Maintenance	HF_Pio - HF_P0.01 - 2012-05-22 11:18 AM	3.08E-03	PPARG,DLGAP5,LIF,TGFBR1,null,AGER,STMN2,TCIRG1,ATP2A3,NOS3,DBH,APC,null,PRKCI,EFNB1,FBLN1,CASP8,GABRR1
Cellular Compromise	HF_Pio - HF_P0.01 - 2012-05-22 11:18 AM	7.56E-03	PPARG,LIF,TGFBR1,HTR4,STMN2,AGER,EDNRB,AQP1,IBSP,OTX1,VPS26A,NOS3,APC,RHOQ,EFNB1,CASP8,COL15A1,COL25A1
Skeletal and Muscular Disorders	HF_Pio - HF_P0.01 - 2012-05-22 11:18 AM	4.32E-03	PPARG,IFT122,TGFBR1,SCN4A,LIF,TRAPPC2,FAM20C,FBLN1,LMBR1,NOS3
Embryonic Development	HF_Pio - HF_P0.01 - 2012-05-22 11:18 AM	2.35E-04	CELA1,FOXP2,LIF,PRPF19,DNMT3A,SYNE1,NOS3,EFNB1,CBY1,FBLN1,BRD4,CASP8,PPARG,HLX,STIL,null,EDNRB,null,null,HDC,DOT1L,IGFALS,AQP1,IBSP,OTX1,NANOS3,APC,IFT122,MDM4,PTPRS,ITGB6,null,CARM1
Reproductive System Disease	HF_Pio - HF_P0.01 - 2012-05-22 11:18 AM	1.94E-03	PPARG,DLGAP5,TGFBR1,EDNRB,AGER,null,ATRX,RGCC,LGALS4,IBSP,NOS3,UBE3A,KLK11,LPAR6,SAMD10,PRKCI,GPR4,SERPINA1,PIK3R2,COL15A1,BRIP1,CASP8,null,PDK4,RPS6KC1
Developmental Disorder	HF_Pio - HF_P0.01 - 2012-05-22 11:18 AM	4.32E-03	FOXP2,SLC1A4,LIF,TGFBR1,TSPAN7,DNMT3A,FAM20C,TCIRG1,SYNE1,NOS3,BCKDHB,SCN4A,EFNB1,FBLN1,BRIP1,PMM2,PPARG,STIL,EDNRB,null,DOT1L,ATRX,AQP1,VPS26A,DBH,UBE3A,DYNC1H1,CTSA,IFT122,TRAPPC2,FERMT1,PTPRS,CLCN6,LMBR1
Vitamin and Mineral Metabolism	HF_Pio - HF_P0.01 - 2012-05-22 11:18 AM	4.24E-04	PPARG,Rdh1 (includes others),LIF,RBP7,HDC,ADH1C,APC
Cardiovascular Disease	HF_Pio - HF_P0.01 - 2012-05-22 11:18 AM	8.32E-03	PPARG,TGFBR1,EDNRB,GAS6,CA4,NOS3,GPIHBP1
Hematological System Development and Function	HF_Pio - HF_P0.01 - 2012-05-22 11:18 AM	3.11E-03	PPARG,FOXP2,MGST1,PODXL,TGFBR1,LIF,AGER,HDC,AQP1,NOS3,DBH,null,null,SRGN,null,CASP8,CARM1,PDK4
Connective Tissue Development and Function	HF_Pio - HF_P0.01 - 2012-05-22 11:18 AM	5.30E-04	FOXP2,LIF,AGER,HTR4,TCIRG1,APOA2,NOS3,CBY1,CASP8,PDK4,PPARG,AQP7,null,HDC,IGFALS,IBSP,OTX1,APC,Rdh1 (includes others),UCP3,PRKCI,null,JDP2,PTPRS,CARM1
Drug Metabolism	HF_Pio - HF_P0.01 - 2012-05-22 11:18 AM	4.24E-04	PPARG,Rdh1 (includes others),PNP,ADH1C,NOS3,APC
Dermatological Diseases and Conditions	HF_Pio - HF_P0.01 - 2012-05-22 11:18 AM	1.17E-03	IFT122,LPAR6,TGFBR1,GPR4,EDNRB,FERMT1,FBLN1,COL24A1,ITGB6,COL15A1,COL25A1
Endocrine System Development and Function	HF_Pio - HF_P0.01 - 2012-05-22 11:18 AM	1.70E-03	PPARG,CELA1,LIF,APOA2,HDC,NOS3,DBH,ELOVL5,SULT2B1,UCP3,PRKCI,null,STXBP3,PIK3R2,CASP8,PDK4
Organ Development	HF_Pio - HF_P0.01 - 2012-05-22 11:18 AM	2.35E-04	FOXP2,CELA1,LIF,DNMT3A,SYNE1,LGALS4,NOS3,CBY1,FBLN1,PPARG,PODXL,HLX,null,null,null,HDC,IGFALS,AQP1,IBSP,OTX1,NANOS3,APC,IFT122,PTPRS,ITGB6,CARM1,null
Skeletal and Muscular System Development and Function	HF_Pio - HF_P0.01 - 2012-05-22 11:18 AM	7.01E-04	PPARG,LIF,AGER,null,TCIRG1,HDC,IGFALS,IBSP,OTX1,NOS3,CARM1,APC,PDK4
Renal and Urological System Development and Function	HF_Pio - HF_P0.01 - 2012-05-22 11:18 AM	4.17E-04	AQP7,AVPR2,PODXL,LIF,AGER,GPR4,GAS6,FERMT1,FBLN1,AQP1,NOS3,APC
Post-Translational Modification	HF_Pio - HF_P0.01 - 2012-05-22 11:18 AM	2.81E-02	NOS3,COL25A1
Hepatic System Development and Function	HF_Pio - HF_P0.01 - 2012-05-22 11:18 AM	5.81E-03	PPARG,LIF,null,BRD4,NOS3
Respiratory System Development and Function	HF_Pio - HF_P0.01 - 2012-05-22 11:18 AM	2.35E-04	FOXP2,HLX,LIF,CBY1,FBLN1,PTPRS,SYNE1,ITGB6,NOS3,CARM1,null
Antimicrobial Response	HF_Pio - HF_P0.01 - 2012-05-22 11:18 AM	6.72E-03	MGST1,DBH
Visual System Development and Function	HF_Pio - HF_P0.01 - 2012-05-22 11:18 AM	8.20E-03	FOXP2,IFT122,LIF,null,DNMT3A,AQP1,OTX1
Digestive System Development and Function	HF_Pio - HF_P0.01 - 2012-05-22 11:18 AM	5.81E-03	PPARG,LIF,null,CLDN15,FERMT1,BRD4,LGALS4,NOS3
