# Supplementary material for: A systems biology approach to understand the pathophysiological mechanisms of cardiac pathological hypertrophy associated with rosiglitazone
Source: BMC Med Genomics. 2014 Jun 17;7:35. doi: 10.1186/1755-8794-7-35 (PMC4072889; doi:10.1186/1755-8794-7-35)
Supplement: Additional file 4: Table S4 — Target molecules that are regulated by HF+Rosi and are predicted to be regulated by PPARα and/or PGC1α. [file 1755-8794-7-35-S4.xlsx]

## Sheet: Sheet0
© 2000-2013 Ingenuity Systems, Inc. All rights reserved.
Upstream Regulator	Log Ratio	Molecule Type	Predicted Activation State	Activation z-score	p-value of overlap	Target molecules in dataset
PPARA		ligand-dependent nuclear receptor	Inhibited	-3.111	3.48E-10	ABCD3,ACAA2,ACADVL,ACAT1,Acot1,ACOT2,ANGPTL4,ANXA2,AQP7,Cd24a,CPT1B,CPT2,DBI,F11R,FGF21,HMGCS2,HMOX1,IGFBP3,LGALS4,MGLL,MLYCD,Nppb,PAQR9,PEX11A,PLIN5,PPARG,PRC1 (includes EG:233406),PTGS2,QPCT,RETSAT,SCARB1,SLC25A20,SLC27A1,TSPO,UCP3
PPARGC1A		transcription regulator	Inhibited	-2.070	1.11E-03	ACADVL,ACAT1,CPT1B,FGF21,LIPA,MYH6,PPARG,PTGS2,SLC25A20,TRIB3,UCP3
